# Supplementary material for: The muscle-enriched myokine Musclin impairs beige fat thermogenesis and systemic energy homeostasis via Tfr1/PKA signaling in male mice
Source: Nat Commun. 2023 Jul 19;14:4257. doi: 10.1038/s41467-023-39710-z (PMC10356794; doi:10.1038/s41467-023-39710-z)
Supplement: Supplementary file 4 — Supplementary Data 1 [file 41467_2023_39710_MOESM4_ESM.xlsx]

## Sheet: Sheet1
Sequences of qPCR primers used in this study
Gene name	Forward primer	Reverse primer
Mouse
Rplp0	GAAACTGCTGCCTCACATCCG	GCTGGCACAGTGACCTCACACG
Musclin	CTCAGCTGGGTCTGTAGAGCATAG	TACCAAACCGCTTTTTTGAATGAT
Myogenin	GGAGAAGCGCAGGCTCAAG	TTGAGCAGGGTGCTCCTCTT
G6pase	ACACCGACTACTACAGCAACAG	CCTCGAAAGATAGCAAGAGTAG
Pepck	CATATGCTGATCCTGGGCATAAC	CAAACTTCATCCAGGCAATGTC
Pparα	GCAGTGCCCTGAACATCGA	CGCCGAAAGAAGCCCTTAC
Pparγ	CCGTAGAAGCCGTGCAAGAG	GGAGGCCAGCATCGTGTAGA
Srebp1c	GGAGCCATGGATTGCACATT	GGCCCGGGAAGTCACTGT
Acc1	TAATGGGCTGCTTCTGTGACTC	CTCAATATCGCCATCAGTCTTG
Fas	GGTTACACTGTGCTAGGTGTTG	TCCAGGCGCATGAGGCTCAGC
Fsp27	TCGACCTGTACAAGCTGAACCCT	AGGTGCCAAGCAGCATGTGACC
Pparγ1	AGAAGCGGTGAACCACTGATATTC	AGAGGTCCACAGAGCTGATTCC
Pparγ2	GAATGCGAGTGGTCTTCCAT	TGCACTGCCTATGAGCACTT
Cebpα	TCGGTGGACAAGAACAGCAA	TCACTGGTCAACTCCAGCAC
Cebpβ	CAAGCTGAGCGACGAGTACA	CAGCTGCTCCACCTTCTTCT
Gpam	ATGGTCAAGGCTGCAACTGA	CGCCTTGATGTTGTGGCAAA
Atgl	GTCCTTCACCATCCGCTTGTT	GATGCTACCCGTCTGCTCTTT
Pnpla8	ACACGAGCCTGAAGACCAAG	AGAAGGCAACAGGCCATCAA
Hsl	GAGACACCAGCCAACGGATAC	TTTTGCGGTTAGAAGCCACAT
Mgll	CTCCACAGAATGTTCCCTACCA	ATCATAACGGCCACAGTGTTC
Ces1d	GTCTCGAAGTCACAGAGATGCT	CTTGGGTCTCATGGCCGATA
Lpl	CAGCAAGACCTTCGTGGTGA	ATAATGTTGCTGGGCCCGAT
Echs1	ACTGGTTGAAGAAGCCATCCA	ACGTCATCTCAAAGGCTGCAT
Acat1	ACCAGATGTGGTGGTGAAAGA	GGCAGCTGTTATTGTGCCATT
Pccb	CAGCCAGCCGGTTTCAGTTA	GCTGTTAGCTTCCCTCGCTT
Acaa1b	AGACATCTCCGTGGGCAATG	CTGCAGTCCCGATGAACACT
Cd36	TTAGATGTGGAACCCATAACTGGA	TTGACCAATATGTTGACCTGCAG
Vldlr	AGAGCCTGCCTCCATAGCTG	CGCCCCAGTCTGACCAGTAA
Cpt1a	GAGAAATACCCTGACTATGTG	TGTGAGTCTGTCTCAGGGCTAG
Cpt1β	AGCTGGCTGGTTGTTGTCAT	TCCCAAAGTGGCCATACCTTT
Acadm	ACCGAAGAGTTGGCGTATGG	ATCATTGGCTGCTCCGTCAT
Acadl	TGCACACATACAGACGGTGCAG	TCAGATGCCCAGTATTTTGCC
Ech1	AAGATAAGGACGCCATGCTGAA	TCCAGGTGGCCATGTAGTCA
Acox1	CAGACGGCCAGGTTCTTGAT	GCTCGGCAGGTCATTCAAGT
Acaa2	GATCTCAAGCTGGAAGATAC	ACCTCTGCTGAGACTGCAAG
Dgat1	GCTCTGGCATCATACTCCATC	CGGTAGGTCAGGTTGTCTGG
Hadha	TGCTCCTCGACCACGCTAAC	GCCTTGGTCTTTTTCCTGCTT
Hadhb	TGGCTGTCGGCTGGTCAT	TCGGTCGCCTCCTTCTAGAG
Glut4	TTCATTGTCGGCATGGGTTT	ACGGCAAATAGAAGGAAGACGTA
Hk1	GAGGTCTACGACACCCCAGA	GAAGTCTCCGAGGCATTCAG
Hk2	CCGCCGTGGTGGACAAGATA	AGCAGTGATGAGAGCCGCTC
Aldoa	AATGTTCTGGCCCGTTATGC	GGAGAATTTCAGGCTCCACAAT
Pgk1	GCTGTTCTCCTCTTCCTCATC	CCTTTGGTTGTTTGTTATCTGG
Ldha	ATTCAGCGCGGTTCCGTTA	CACTCCACACAGGCACACT
Ldhb	GCACCATCATCGTGGTTTCC	GGTAGCGGAATCGAGCAGAA
Pdhb	GAAAGGCAAGGGACCCACAT	GGTCTGATGGTGCGCAGATT
Pdhx	AGCACGGGATGGGAAATTGA	TCCCAACGGCCAAGATACAG
Gpi1	AATCGCCTCCAAGACCTTCA	CGAGAAACCACTCCTTTGCTGT
Fbp2	GGTTCCATGGTGGCTGATGT	GGCCACAGGATTGCATTCAT
Tpi1	CAAACCAAGGTCATCGCAGA	GCCCACACAGGTTCATAGGC
Gpd1	AGACACCCAACTTTCGCATCA	CCCAACGGCCACTATATTCTTCAA
Gpd2	CACGCACCATCCTATTCC	GACATCCCCTCTTCTCACTTC
Pkm2	ATCATTTGTACCATTGGGCCTG	TTCATTCCAGACTTAATCATCTCCTTC
Pgam2	GAGAGTGCTTATTGCAGCCCA	GGTCGGACATCCCTTCCAG
Eno3	CGACACATCGCAGATCTTGC	CCGTTGATCACATTAAAGGCAG
Phka1	CATCTCTGCGCCTCTACCGTA	TGCTCATGTCGCCTTCACTG
Pygm	CTCCTCAACTGCCTGCACATC	ACCTATTGGGCTCCCTTTTGAT
Ppp1r3c	TCCAATGAGCTGCACCAGAAT	GGCATGACGGAACTTGTCAAA
Phkg1	ACCGAGAAGGAAACCAGAAAGA	ATGTTGAGTTTGTGCAGGGTACA
Pgc1α	AGCCGTGACCACTGACAACGAG	GCTGCATGGTTCTGAGTGCTAAG
Pgc1β	GCTCCAGGAGACTGAATCCAGAG	CTTGACTACTGTCTGTGAGGC
Prdm16	CGGAAGAGCGTGAGTACAAATG	TCCGTGAACACCTTGACACAGT
Cidea	GCAGCCTGCAGGAACTTATCAGC	GATCATGAAATGCGTGTTGTCC
Dio2	GATGCTCCCAATTCCAGTGT	TGAACCAAAGTTGACCACCA
Ebf2	GGAACCGGAACGAGACCCCT	TCCCTTGGGTTTCCCGCTGT
Ucp1	GGCATTCAGAGGCAAATCAGCT	CAATGAACACTGCCACACCTC
Uqcrc2	TGGCTCTGGTTGGACTTGGT	TTTCACCTCCACGGTATTTGG
Ndufv2	CTCCTGAGAATAACCCAGAT	TCATAGCGGAGATAGGTAGC
Sdhb	CGACACGGACCTCAGCAAA	CTCCTGGGACTCATCCTTCTTCT
Mtco1	CTACTATTCGGAGCCTGAGC	GCATGGGCAGTTACGATAAC
Atp5a1	TTTGCCCAGTTTGGTTCTGAT	CCCGTACACCCGCATAGATAA
Ndufa2	TGCGTGAGATTCGCGTTCAC	CTGCACCTCCGAGCATTCGC
Cox7a1	GTCTCCCAGGCTCTGGTCCG	CTGTACAGGACGTTGTCCATTC
Cox8b	TGGTTCCCAAAGCCCATGT	ATCCTGCTGGAACCATGAAGC
Ndufb8	GGCACGTGTTCCCTTCCTAC	CCGCTCCAGGTACAGATTATTGT
Tfr1	TCGTACAGCAGCGGAAGT	TCTCCACGAGCGGAATACAG
Musclin-KO	CTCAGGAAAGGCATTCTCTGT	CTGTCAAGGGGAGACCCAAA
Tfr1-KO	AGAGGCGCTTCCTAGTACTCC	TTGCCGAGCAAGGCTAAACC
Npr1	TACACCAAGCTACTGCGGAC	GGCTTTGCCCAAACACATCC
Npr2	AGAACTGCTTAGCGGGAACC	CTGACCATTCCGCACCTTCT
Npr3	CGGGACGATTCGTACTTGTT	GCAGTCCGAGTCTTCGTAGG
Human
RPLP0	AGGCGTCCTCGTGGAAGTGA	GCGGATCTGCTGCATCTGCT
MUSCLIN	ATGCTGGACTGGAGATTGGC	TGACTGTGGGTGTTGACTGC
