# Supplementary material for: The muscle-enriched myokine Musclin impairs beige fat thermogenesis and systemic energy homeostasis via Tfr1/PKA signaling in male mice
Source: Nat Commun. 2023 Jul 19;14:4257. doi: 10.1038/s41467-023-39710-z (PMC10356794; doi:10.1038/s41467-023-39710-z)
Supplement: Supplementary file 6 — Source Data [file 41467_2023_39710_MOESM6_ESM.xlsx]

## Sheet: Fig. 1
Fig. 1b- Heatmap of muscle secreted protein-encoding gene expression in human muscles
		BMI < 24										BMI ≥ 24
	Gene_name	hm-1	hm-2	hm-3	hm-4	hm-5	hm-6	hm-7	hm-8	hm-9	hm-10	hm-11	hm-12	hm-13	hm-14	hm-15	hm-16	hm-17	hm-18	hm-19	hm-20
		Male	Female	Male	Male	Male	Female	Male	Female	Male	Male	Female	Male	Male	Male	Male	Female	Male	Female	Male	Female
	LEFTY2	0	0	0	0	0	0.135958	0	0.229997	0	0.076461	1.09794	0.090073	0.874557	0.757923	0.159533	0	0.145284	0.062421	0.067378	0.403324
	OSTN (MUSCLIN)	0.092106	0	0.207194	0	0.274646	0	0.14421	0.014808	0	0	0.57491	0.322187	0.500049	0.184316	0.233443	0.176432	0.299559	0.257845	0.44371	0.557971
	CBLN4	0	0.061425	0.173794	0	0.088562	0.143242	0.040871	0.088287	0	0	0.085037	0.167208	0.110333	0.255286	0.015049	0.613508	0.820496	0.292449	0.015567	0.222012
	AEBP1	4.78848	5.0728	2.37399	0.078372	4.00633	1.4501	4.71792	4.28271	2.54162	6.63813	6.79584	2.76518	5.44517	7.8199	2.229	1.61941	2.89937	2.55186	13.8765	42.8751
	CCDC3	1.33863	0.371172	1.45836	3.35	0.605011	2.1018	2.73538	2.78042	0.208104	7.46733	2.77596	14.6326	5.5057	6.17274	1.54907	2.26127	1.48065	8.7211	9.80355	2.98736
	NTF3	0.390972	1.11324	0.712863	0.589699	0.363631	0.202984	0.895524	0.638683	0	0.158098	1.03571	1.75977	1.10569	1.21819	0.711524	1.207	2.48596	1.18191	0.858325	0.577736
	SERPINI1	0.72719	0.484054	0.801541	0	0.224894	0.971589	1.2343	0.807932	0	0.085842	1.29142	0.790374	0.828425	0.847359	0.934599	1.19576	0.51955	0.723775	1.46842	2.10403
	SERPINA5	0.428108	2.76501	0.347371	4.08853	1.21428	0.531879	3.00542	0.315638	0.579066	1.06543	2.42942	8.07162	3.17752	1.77378	8.57513	0.253928	1.7519	1.05376	2.53377	3.76798
	KITLG	0.360735	0.313349	0.358056	0.207338	0.455454	0.489307	0.409088	0.362255	0	0.541013	0.534797	0.76246	0.135081	0.531503	0.807472	1.15744	0.551474	0.478839	0.364739	1.49889
	METRN	0.653103	0.371271	1.02674	0.596926	2.98331	0.272115	0.775667	1.04443	5.5638	0.804005	0.458702	0.554879	2.65253	1.3441	1.30709	0.520008	2.56739	0.992588	1.06394	1.982
	C1QC	4.78692	4.97188	2.523	2.43223	3.23372	2.18347	2.74075	5.73925	9.45519	4.779	1.89936	3.62633	3.50631	2.48252	2.03199	1.97233	2.43005	3.34034	3.8126	4.50865
	C1QB	2.99896	2.14308	1.61475	1.45135	2.11177	2.24635	2.30605	3.79261	0.59303	4.02438	0.278306	1.78501	1.54879	1.18332	0.887262	1.45875	1.74055	1.02233	1.4393	2.53972
	NAGLU	2.15352	1.66658	1.1076	0.690807	1.09697	1.5217	1.58529	0.674064	2.60744	0.308214	0.386126	0.187538	0.310925	0.648949	1.48344	0.393822	1.4106	0.640854	0.170944	2.00621
	IL18	18.1955	4.86244	1.78007	2.71881	0.670623	1.23711	8.72021	20.6209	33.704	3.6299	17.0035	4.64339	1.74429	2.57013	0.62157	4.53382	1.76294	4.38598	3.9742	2.47695
	FGFBP3	0.645642	0.699118	0.156635	0.881632	0.859799	0.715432	0.360825	0.541691	4.03369	0.139694	0.361476	0.396752	0.258394	0.492319	0.311659	0.522275	0.719027	0.333938	1.02422	0.431755
	CTSD	85.2088	51.1735	13.8279	43.3641	49.5466	8.28328	41.4828	9.08205	125.371	45.1208	9.34449	14.9602	19.1956	16.9366	33.3706	15.9613	14.0279	23.309	40.9675	13.2566
	ANGPTL2	58.3645	15.7286	9.5411	11.1347	7.98504	9.18254	82.9295	14.8628	31.2825	24.1144	10.1336	19.2707	9.08014	19.027	8.72526	2.51818	15.8023	14.0783	22.9061	13.8408
	ADM	14.4101	3.17828	2.28095	0.258749	2.27867	2.88712	3.02048	1.55801	12.8937	0.754812	2.52018	1.57919	2.24556	1.56827	0.485068	0.847348	2.35094	2.28378	0.710301	1.60176
	ANGPTL4	5.51107	3.47479	1.69274	3.78346	1.80828	0.502131	3.94239	3.74592	10.1382	1.57517	0.682637	0.93329	0.818225	0.922673	0.10113	0.787818	0.123856	7.00391	2.55475	2.9205
	MANF	13.3628	8.13644	4.12425	7.99989	6.55695	2.7743	10.4034	5.56455	9.99287	9.5864	4.44875	3.8407	3.32442	6.86264	4.02698	2.16466	5.53199	5.89093	6.66076	7.96621
Fig. 1c-Expression level of genes listed in Fig. 1b in indicated mouse tissues
	Gene_name	Muscle	Heart	Liver	WAT	BAT	Intestine	Brain
	Lefty2	0	0	0	0.43407	0	0	0.047317
	Ostn (Musclin)	7.43273	0	0	0.148492	0	0	0.16446
	Cbln4	0	0	0	0	0	0	3.96972
	Aebp1	24.6278	3.04547	0.38261	63.6997	4.9543	2.89627	5.02696
	Ccdc3	2.09746	1.1774	1.54649	33.6617	76.6482	5.33649	5.69813
	Ntf3	0.344572	2.02533	0.155133	0.318193	2.31442	2.46758	0.985742
	Serpini1	0.563093	1.418	0.039763	0.165086	1.02521	0.771635	45.4354
	Serpina5	0	0	0	0.057066	0	0	0
	Kitl (Kitlg)	7.00247	10.3822	0.623552	10.8796	15.1002	9.6726	6.16524
	Metrn	3.07234	3.34504	0.054089	5.23544	0.176465	1.28039	7.94399
	C1qc	5.23288	18.0037	23.7289	104.839	14.9056	42.4662	20.4768
	C1qb	2.71431	9.42417	20.2641	79.301	13.2338	24.6439	19.2704
	Naglu	1.16755	1.09743	5.16947	9.40625	2.00087	2.24715	2.10864
	Il18	0.710773	0.194904	13.2658	8.05362	0.247722	52.3396	13.2698
	Fgfbp3	0.418609	0.821249	0.279008	0.552545	0.592404	0.454814	1.45115
	Ctsd	90.107	123.072	43.9492	165.647	143.369	47.8565	80.0848
	Angptl2	6.63842	16.3367	7.82963	62.7387	36.0891	5.74667	2.50291
	Adm	1.81748	5.36461	1.23055	10.2766	4.01697	1.4592	3.67627
	Angptl4	0.358779	0.830874	16.4256	36.0171	78.858	2.2505	0.56156
	Manf	5.70695	14.316	80.2962	32.1613	13.4289	119.857	15.7439
Fig. 1d-qPCR analysis of Musclin expression in indicated tissues of WT mice
	Muscle	Heart	Liver	WAT	BAT	Intestine	Brain
	0.941152	0.011086	0	0.003113	0.005215	0	0.161496
	0.87206	0.019523	0	0	0.001828	0.003428	0.132408
	1.10382	0.022142	0	0.005257	0.016393	0	0.211525
Fig. 1e-Association between relative MUSCLIN mRNA level in human skeletal muscles and BMI
	Sex	BMI	Relative MUSCLIN mRNA
	Male	BMI<24	1.25876
	Female		0.793884
	Male		1.56049
	Male		1.46104
	Male		3.32188
	Female		1.25006
	Male		0.468786
	Female		2.38171
	Male		0.248618
	Male		0.380772
	Female	24 ≤ BMI < 28	11.4082
	Male		3.5603
	Male		1.92119
	Male		1.62676
	Male		6.07128
	Male		2.38998
	Male		1.25876
	Male		0.339622
	Male		9.04425
	Female		2.4402
	Male		2.89187
	Male		5.23069
	Male		2.37347
	Male		2.25324
	Male		2.53503
	Female		6.7365
	Male		3.06737
	Male		1.00835
	Male		5.45281
	Male		0.583175
	Male		7.79203
	Male		5.00025
	Male		4.1468
	Female		1.45599
	Female		4.55358
	Male		2.48285
	Male		2.82255
	Male	BMI ≥ 28	2.41496
	Male		0.674551
	Male		8.6458
	Female		0.915099
	Female		5.58671
	Male		8.12293
	Male		2.50013
	Male		1.58228
	Male		2.17649
	Male		3.16455
	Female		1.50734
	Female		11.4876
	Female		4.76343
	Male		1.59328
	Male		1.70764
	Male		1.68413
	Male		15.4764
Fig. 1f-qPCR analysis of MUSCLIN expression in skeletal muscles from indicated human subjects
	Left panel					Right panel
	Sex	BMI < 24	Sex	BMI ≥ 24		Sex	BMI < 24	Sex	24 ≤ BMI < 28	Sex	BMI ≥ 28
	Male	1.25876	Female	11.4082		Male	1.25876	Female	11.4082	Male	2.41496
	Female	0.793884	Male	3.5603		Female	0.793884	Male	3.5603	Male	0.674551
	Male	1.56049	Male	1.92119		Male	1.56049	Male	1.92119	Male	8.6458
	Male	1.46104	Male	1.62676		Male	1.46104	Male	1.62676	Female	0.915099
	Male	3.32188	Male	6.07128		Male	3.32188	Male	6.07128	Female	5.58671
	Female	1.25006	Male	2.38998		Female	1.25006	Male	2.38998	Male	8.12293
	Male	0.468786	Male	1.25876		Male	0.468786	Male	1.25876	Male	2.50013
	Female	2.38171	Male	0.339622		Female	2.38171	Male	0.339622	Male	1.58228
	Male	0.248618	Male	9.04425		Male	0.248618	Male	9.04425	Male	2.17649
	Male	0.380772	Female	2.4402		Male	0.380772	Female	2.4402	Male	3.16455
			Male	2.89187				Male	2.89187	Female	1.50734
			Male	5.23069				Male	5.23069	Female	11.4876
			Male	2.37347				Male	2.37347	Female	4.76343
			Male	2.25324				Male	2.25324	Male	1.59328
			Male	2.53503				Male	2.53503	Male	1.70764
			Female	6.7365				Female	6.7365	Male	1.68413
			Male	3.06737				Male	3.06737	Male	15.4764
			Male	1.00835				Male	1.00835
			Male	5.45281				Male	5.45281
			Male	0.583175				Male	0.583175
			Male	7.79203				Male	7.79203
			Male	5.00025				Male	5.00025
			Male	4.1468				Male	4.1468
			Female	1.45599				Female	1.45599
			Female	4.55358				Female	4.55358
			Male	2.48285				Male	2.48285
			Male	2.82255				Male	2.82255
			Male	2.41496
			Male	0.674551
			Male	8.6458
			Female	0.915099
			Female	5.58671
			Male	8.12293
			Male	2.50013
			Male	1.58228
			Male	2.17649
			Male	3.16455
			Female	1.50734
			Female	11.4876
			Female	4.76343
			Male	1.59328
			Male	1.70764
			Male	1.68413
			Male	15.4764
Fig. 1g- Immunoblots of total protein lysates from human muscles
	Top panel
	Bottom panel
	Sex	BMI < 24	Sex	BMI ≥ 24
	Male	1.32867	Male	1.8728
	Female	0.477406	Male	2.45757
	Male	1.68359	Male	1.93441
	Male	0.954627	Female	2.14322
	Female	0.555707	Female	1.66753
			Male	3.00611
Fig. 1h-Relative plasma MUSCLIN concentration from human subjects
	BMI < 24			BMI ≥ 24
	Sex	Relative concentration		Sex	Relative concentration
	Male	0.680623		Male	0.92938
	Female	1.12523		Male	1.11352
	Female	1.35932		Female	0.680623
	Female	1.04187		Female	0.556519
	Male	1.05398		Male	1.21688
	Female	0.980186		Male	1.12523
	Male	0.980186		Male	2.86486
	Female	0.980186		Male	0.823292
	Female	1.29445		Male	0.916459
	Female	0.572589		Male	0.836909
	Female	1.00509		Male	0.650513
	Female	0.967612		Male	1.60847
	Female	0.795726		Male	1.47519
	Male	0.473502		Male	0.650513
	Female	0.572589		Male	1.31622
	Female	0.823292		Male	0.954955
	Male	0.507261		Male	0.795726
	Female	0.781772		Male	1.078
	Female	0.507261		Male	0.556519
	Female	1.12523		Female	1.7695
	Female	1.49591		Male	1.35932
	Male	1.49591		Male	1.13688
	Female	0.635238		Male	1.14848
	Male	0.403595		Male	0.781772
	Female	0.52386		Male	1.06602
	Male	1.33784		Male	0.588492
	Male	0.292078		Male	1.91978
	Male	1.43345		Male	2.35389
	Male	0.92938		Male	1.5371
	Male	1.49591		Male	0.877131
	Female	1.51655		Female	1.69035
	Male	1.13688		Male	1.60772
	Male	1.02968		Female	0.789275
	Male	0.942211		Male	1.43401
	Female	1.10174		Male	1.07176
	Male	1.52683		Female	0.953122
	Male	1.40187		Male	1.53045
	Male	1.31622		Female	1.59351
	Male	1.17149		Male	0.89515
	Female	1.44393		Male	1.90343
	Male	0.556519		Male	0.734986
	Female	0.992678		Male	0.842663
	Male	1.45437		Female	0.508821
	Female	0.635238		Male	1.33248
	Female	0.507261		Male	1.0037
	Female	0.862451		Male	1.4854
	Female	0.602439		Female	1.327
	Male	1.81793		Female	1.23734
	Female	1.47523		Female	0.875573
	Female	1.04721		Male	1.35428
	Female	0.472181		Male	1.27701
	Female	1.71688		Male	1.28822
	Female	0.559526		Female	0.96585
	Female	1.04103		Male	1.27138
	Female	0.457426		Male	0.816081
	Female	0.89515		Male	1.06564
	Male	1.10817		Male	1.60772
	Female	0.54511		Male	1.34885
	Male	0.53788		Female	0.775787
	Female	0.741821		Male	1.7642
	Female	1.2938		Male	1.35969
	Female	1.603
	Male	1.62648
	Female	0.566714
	Male	0.769022
	Male	0.630766
	Male	1.0162
	Male	1.45473
	Male	1.16184
	Male	1.07176
	Male	0.822748
	Male	0.933925
	Male	1.17361
	Male	0.927497
	Male	0.494207
	Male	0.573887
	Male	1.28262
	Female	1.85373
	Male	0.953122
	Male	1.02243
	Female	0.559526
	Female	1.90715
	Male	1.0162
Fig. 1i-qPCR analysis of Myogenin and Musclin expression in C2C12 at different differentiation time
	Left panel						Right panel
	Differentiation time (d)	0	2	4	6		Differentiation time (d)	0	2	4	6
		0.963707	389.821	796.023	933.604			0.8	3.68	4.72	7.11
		0.997692	376.542	835.599	847.263			0.91	3.92	4.2	6.5
		1.04006	366.245	829.827	847.263			1.39	4.2	4.47	6.82
Fig. 1j-qPCR analysis of Musclin expression in skeletal muscles from lean and obese male mice
	Left panel			Middle panel			Right panel
	Chow	HFD		CTR	ob/ob		CTR	db/db
	1.00278	1.428		1.0087	1.47683		0.701993	2.31733
	1.41814	2.07628		0.909093	1.31267		0.97531	1.60156
	0.775931	1.91057		1.00173	1.26795		1.21715	1.18403
	0.903753	1.64035		1.08862	1.40688		1.25424	1.34222
	1.00278	1.97794					0.851307	1.70149
Fig. 1k-Radioimmunoassay analysis (RIA) of plasma Musclin from lean and obese male mice
	Left panel			Middle panel			Right panel
	Chow	HFD		CTR	ob/ob		CTR	db/db
	50.988	87.91		74.005	97.862		55.072	86.637
	62.614	92.04		50.853	92.655		54.207	86.589
	48.69	108.205		57.023	108.178		62.297	91.985
	52.569	76.26		63.521	103.067		65.537	73.779
	59.139	81.326					63.257	91.277
	47.198	75.641					58.618	82.479
	65.753	74.998
	62.638	89.275

## Sheet: Fig. 2
Fig. 2a-qPCR analysis of Musclin expression in skeletal muscles from mice following thermoneutrality at 30℃ or cold acclimation
	Left panel			Right panel
	RT	30oC		RT	Cold
	0.90619	1.53462		1.13461	0.300826
	1.06281	1.45184		1.00245	0.190347
	1.10794	1.79986		0.769002	0.219608
	0.69154	1.49266		1.1144	0.16391
	1.13122	1.30847		1.02595
	1.10029	1.53462
Fig. 2b-Immunoblots of total lysates from muscles of mice following thermoneutrality
	Left panel
	Right panel
	RT	30°C
	0.919287	1.46266
	1.17867	1.56229
	0.902042	1.7947
Fig. 2c-Immunoblots of total lysates from muscles of mice following cold acclimation
	Left panel
	Right panel
	RT	Cold
	0.708842	0.158446
	0.439464	0.117621
	1.18952	0.109239
	1.20876	0.133025
	1.45341	0.12459
		0.127385
Fig. 2d-RIA of plasma Musclin from mice following thermoneutrality or cold acclimation
	Left panel			Right panel
	RT	30oC		RT	Cold
	136.45	79.15		69.195	44.155
	90.955	203.232		30.071	51.805
	99.354	179.148		81.743	53.354
	69.707	172.415		50.955	48.547
	92.691	218.905		74.396	43.064
	104.805	272.122		41.897	44.101
				58.969	35.52
				39.744	38.824
				80.681	39.919
				104.153	33.448
				69.195	37.381
Fig. 2f-Immunoblots of total lysates from muscles of MCK-Musclin and control mice
	Left panel					Right panel
						WT	MCK-Musclin
						0.516724	2.25093
						1.45401	2.66827
						0.745184	4.48866
						1.53655	4.40894
						2.66627	3.49682
							1.88825
							2.60688
Fig. 2g-RIA analysis of plasma Musclin in WT and MCK-Musclin mice
	WT	MCK-Musclin
	71.269	131.85
	66.852	122.216
	74.751	107.969
	71.847	125.097
	64.429	127.792
	79.52	120.178
	70.109	138.117
	64.403
Fig. 2h-Body weight of chow diet-fed MCK-Musclin and WT mice
	WT	MCK-Musclin
	32.1	35.2
	33	31.9
	33.5	36.2
	30	35.4
	29.5	32
	30.5	35.8
		35.2
		33.2
Fig. 2i-iWAT and BAT weight of chow diet-fed MCK-Musclin and WT mice
	Left panel					Right panel
	WT	MCK-Musclin				WT	MCK-Musclin
	0.568	0.773				0.124	0.137
	0.473	0.961				0.115	0.181
	0.533	0.7				0.099	0.116
	0.567	1.199				0.121	0.155
	0.539	0.812				0.091	0.132
		0.677					0.119
		0.486					0.075
Fig. 2k-Core body temperature before and after acute cold exposure (6h) at 4oC
		WT								MCK-Musclin
	RT	36.3	36.2	36.6	36.5	35.9	36.6	36	36.4	36.5	36.4	35.7	36.7	36.5	36.5	36.4	36
	Acute cold	31.4	31.8	31.5	33.2	33.3	31.7	34.1	32.3	30.2	30.7	31.1	30.4	31.3	31.9	32.5	30.6
Fig. 2l-Percentage of homeothermic mice
	Time (h)	WT	MCK-Musclin
	0	1	1
	2	1	1
	4	1	0.875
	6	1	0.375
	8	0.875	0.25
	10	0.75	0.125
	12	0.75	0.125
Fig. 2m-Core body temperature during cold exposure at 8oC
	Time (d)	WT	WT	WT	WT	WT	WT	WT	MCK-Musclin	MCK-Musclin	MCK-Musclin	MCK-Musclin	MCK-Musclin	MCK-Musclin
	0	35.2	35.1	35.4	35.2	35.4	35.7	35.2	35.9	35.7	34.7	35.1	35.1	35.2
	1	34.3	34.8	33.5	33.5	34.2	34.6	34.1	34	34.3	33.2	33.8	33.3	33.8
	2	33.1	33.4	32.9	32.6	34.1	33.8	33	31.6	31.2	31.8	32.3	33	33.8
	3	32.9	32.9	32.8	33.4	33.2	33.4	32.4	32	32	31.8	31.9	32.4	31.9
	4	31.5	33.1	32.7	33	33.3	32.7	33	31.2	31.1	32.5	31.9	32.1	31.5
	5	32.6	31.3	32.5	32.3	32.6	33.1	32.5	30.5	31.3	32.1	31.7	31.7	31.8
Fig. 2n-Representative infrared images and the average body surface temperature of mice following CL316,243 injection
	Right panel
	WT	MCK-Musclin
	30.3	29.6
	30.8	29.4
	31	30.2
	30.8	29.1
	31.1	30.5
Fig. 2o-Blood glucose following cold exposure at 8oC for 2 days
	WT	MCK-Musclin
	140	155
	137	142
	155	166
	148	191
	135	182
	169	171
		160
		175
Fig. 2p-Plasma insulin in chow diet-fed MCK-Musclin and WT mice
	WT	MCK-Musclin
	0.237037	0.17037
	0.246296	0.407407
	0.224074	0.366667
	0.201852	0.464815
	0.553704	0.27037
		0.57963

## Sheet: Fig. 3
Fig. 3b-Transcriptomics of iWAT from MCK-Musclin and control mice
	Refer to the next sheet "Fig. 3b&3d Raw data" in this file
Fig. 3c-GO analysis of down-regulated and up-relagulated genes in iWAT from MCK-Musclin mice
	Left panel
	Description	-Log (p value)
	Generation of metabolites and energy	18.7463
	Purine ribonucleotide metabolism	18.6719
	Fatty acid metabolism	17.4869
	Glucose metabolism	10.6334
	Cellular respiration	8.24999
	Temperature homeostasis	4.11213
	Right panel
	Description	-Log (p value)
	Mononuclear cell differentiation	55.8339
	Regulation of T cell activation	49.9354
	Leukocyte proliferation	42.5894
	Leukocyte cell-cell adhesion	42.5381
	Negative regulation of immune process	34.7743
	Positive regulation of cytokine production	33.5539
Fig. 3d-Overlapping analysis of DEGs in iWAT from indicated mice
	Left panel-heatmap
	Refer to the next sheet "Fig. 3b&3d Raw data" in this file
	Middle panel
	The Go diagram-involved genes are attached in the next sheet "Fig. 3b&3d Raw data" (Musclin_down & cold_up) in this file
	Go analysis of overlapped genes
	Description	-Log (p value)
	Fatty acid oxidation	20.4175
	Generation of energy	18.3296
	Purine ribonucleotide metabolism	16.6885
	Glucose metabolism	10.2255
	Tricarboxylic acid cycle	9.86347
	Cellular respiration	9.30253
	Right panel
	The Go diagram-involved genes are attached in the next sheet "Fig. 3b&3d Raw data" (Musclin_up & cold_down) in this file
	Go analysis of overlapped genes
	Description	-Log (p value)
	Regulation of cytokine production	10.1858
	Lymphocyte differentiation	9.84534
	Regulation of immune response	9.60629
	Neutrophil migration	9.47402
	Mononuclear cell differentiation	9.26175
	Regulation of T cell activation	8.69774
Fig. 3e-qPCR analysis of gene expression in iWAT from MCK-Musclin and control mice
	Gene name	WT	WT	WT	WT	WT	MCK-Musclin	MCK-Musclin	MCK-Musclin	MCK-Musclin	MCK-Musclin
	Atgl	1.11574	0.978063	1.15509	0.964598	0.82245	0.741234	0.869345	0.686818	0.70125	0.925304
	Hsl	0.991717	1.10803	1.07773	0.944747	0.893785	0.893785	0.623301	0.82245	0.58156	0.857376
	Mgll	1.07624	1.00417	1.06142	0.976709	0.892547	0.963262	0.648869	0.862144	0.516199	0.745355
	Lpl	1.02811	1.07177	1.10957	0.926588	0.882703	0.806642	0.646176	0.655197	0.659754	0.82932
	Acat1	0.963262	1.15349	1.03958	1.01818	0.850274	0.76631	0.676424	0.618138	0.568803	1.03958
	Acaa1b	1.15509	1.04102	1.04826	0.918913	0.86334	0.900002	0.751581	0.746389	0.677362	0.845572
	Aldoa	1.2466	1.17121	0.998615	1.03383	0.663423	0.767373	0.65884	0.65884	0.462652	0.900002
	Ldhb	0.777007	0.966606	1.07252	1.27544	0.973329	0.49005	0.505576	0.547526	0.566835	0.42958
	Pdhb	0.767373	0.967947	0.97468	1.48761	0.928517	0.477311	0.397217	0.40416	0.36425	0.55594
	Prdm16	0.836246	1.43595	0.908778	0.836246	1.09581	0.656106	0.540363	0.708088	0.591316	0.753667
	Ucp1	0.738157	1.09202	1.18674	1.01889	1.02598	0.355273	0.12091	0.391477	0.481965	0.149374
Fig. 3f-Immunoblots of total lysates from iWAT of chronic cold-treated MCK-Musclin and control mice
	Left panel
	Right panel
	Gene name	WT	WT	WT	WT	WT	MCK-Musclin	MCK-Musclin	MCK-Musclin	MCK-Musclin	MCK-Musclin
	Pgc1β	0.429745	1.02006	1.06305	1.35513	1.13202	0.676132	0.305758	0.182372	0.2868	0.370531
	Ucp1	1.00912	1.05229	0.763768	1.25633	0.918486	0.471365	0.338956	0.220923	0.286474	0.529373
Fig. 3g-qPCR analysis of gene expression in differentiated C3H10T1/2 cells
	Gene name	FSK/Vehicle	FSK/Vehicle	FSK/Vehicle	FSK/Musclin	FSK/Musclin	FSK/Musclin
	Atgl	1.00192	1.00889	0.994998	0.733447	0.921953	0.775267
	Hsl	1.0154	0.940861	1.04395	0.872363	0.922103	0.860353
	Mgll	1.02598	0.970634	1.00486	0.681601	0.700764	0.899378
	Lpl	0.97468	1.1042	0.928517	0.780787	0.786217	0.836826
	Acat1	0.93633	1.06813	0.996601	0.82188	0.766841	0.686342
	Acaa1b	1.0318	1.0318	0.936375	0.803939	0.873669	0.781955
	Aldoa	1.089	0.941478	0.97468	0.770037	0.647521	0.608361
	Ldhb	0.920736	1.18992	0.889372	0.707528	0.753071	0.633255
	Pdhb	1.00905	0.988286	1.00208	0.797192	0.703684	0.647521
	Prdm16	1.08062	1.03659	0.883837	0.785592	0.769425	0.802099
	Ucp1	0.967621	0.866045	1.16677	0.591526	0.612386	0.575351
Fig. 3h-Oxygen consumption rate (OCR) of indicated adipocytes
	Left panel
	Time (1 min)	Vehicle	Musclin	FSK/Vehicle	FSK/Musclin		Time (6 min)	Vehicle	Musclin	FSK/Vehicle	FSK/Musclin		Time (12 min)	Vehicle	Musclin	FSK/Vehicle	FSK/Musclin		Time (18 min)	Vehicle	Musclin	FSK/Vehicle	FSK/Musclin		Time (24 min)	Vehicle	Musclin	FSK/Vehicle	FSK/Musclin		Time (30 min)	Vehicle	Musclin	FSK/Vehicle	FSK/Musclin
		52.4838	57.7311	201.092	77.4646			50.1377	57.5128	194.379	76.0102			51.1984	58.3821	188.401	75.6621			34.6177	37.3917	144.176	53.5864			32.6054	32.5207	140.398	51.0876			33.0253	31.5763	140.869	51.0349
		51.5634	54.3577	117.158	112.747			50.8783	52.7358	111.006	108.181			52.4586	53.9786	108.713	109.074			32.6822	36.2824	78.4281	75.4813			30.4459	33.8819	74.9883	70.6926			28.254	32.7028	71.8122	70.0141
		68.5818	27.17	129.65	89.4348			69.3893	27.3569	123.258	87.3429			68.7677	27.4283	122.714	87.7498			48.4099	18.5278	94.8599	61.7103			43.9655	16.1272	90.8389	57.2699			42.4074	16.162	89.1748	56.874
		64.8202	31.2024	140.992	122.445			65.0739	32.2918	134.633	117.258			64.8322	32.9897	134.708	117.998			43.5599	19.8857	130.229	88.6392			38.9897	17.7078	129.824	84.0215			38.385	17.6734	129.107	80.699
		73.4349	41.7869	122.454	107.304			70.9411	41.0621	110.847	103.583			74.5261	40.4823	104.784	102.806			53.9868	29.5514	71.6047	77.8286			51.2088	26.114	69.7914	71.8254			49.2183	25.5788	66.3786	71.1073
		53.728		102.991	114.105			58.6806		97.2683	110.988			57.3637		93.9012	110.405			40.8561		63.9357	83.528			38.0712		59.339	82.155			38.1915		61.2829	81.9111
					121.715						115.893						113.084						86.7909						82.6007						80.7824
	Time (34 min)	Vehicle	Musclin	FSK/Vehicle	FSK/Musclin		Time (40 min)	Vehicle	Musclin	FSK/Vehicle	FSK/Musclin		Time (46 min)	Vehicle	Musclin	FSK/Vehicle	FSK/Musclin		Time (52 min)	Vehicle	Musclin	FSK/Vehicle	FSK/Musclin		Time (58 min)	Vehicle	Musclin	FSK/Vehicle	FSK/Musclin		Time (64 min)	Vehicle	Musclin	FSK/Vehicle	FSK/Musclin
		121.733	137.52	328.281	169.681			137.452	157.667	377.808	186.418			132.844	158.674	388.28	188.866			26.1032	25.3657	50.87	33.3686			20.8813	19.1838	41.1547	24.8641			19.2424	18.5219	38.5965	24.1145
		134.766	136.606	224.68	233.383			151.974	152.369	251.278	272.238			149.392	150.513	255.76	278.8			24.2908	26.7699	36.2301	40.1668			18.9775	23.8261	29.3421	34.7348			19.3493	22.3824	32.2546	31.8738
		180.786	70.8549	204.633	177.34			200.534	80.1457	233.207	199.353			200.766	77.8309	238.854	204.206			25.0874	16.3611	38.0773	36.2457			22.3956	12.544	28.5001	29.6294			22.8494	12.1715	27.0083	27.762
		174.163	89.6014	293.286	199.83			193.685	100.477	330.335	236.664			193.276	97.0914	344.669	246.356			27.5906	19.2925	40.4368	48.7413			21.4489	11.6516	32.7485	34.1319			21.0392	13.1711	32.7742	31.2079
		152.11	86.5521	219.862	165.42			173.885	95.1717	242.819	192.549			173.448	96.5168	245.675	203.423			36.0181	16.1122	35.3329	32.5786			27.0871	13.8441	29.4538	27.4732			26.8557	13.3191	28.0434	25.0798
		83.0495		178.701	187.389			91.1241		215.796	214.921			92.6467		224.094	225.126			32.5991		26.4692	37.8201			26.0557		24.6507	30.8267			25.5543		22.7406	28.9901
					199.729						236.086						248.405						30.5422						27.9931						28.2316
	Right panel
		Vehicle			Musclin			FSK/Vehicle			FSK/Musclin
	Basal level	60.7687	60.8501	61.5245	42.4496	42.1919	42.6522	135.723	128.565	125.537	106.459	102.751	102.397
	Proton leak	42.3521	39.2144	38.2469	28.3278	25.2703	24.7387	97.2056	94.1965	93.1041	75.3664	71.379	70.3461
	Maximal respiration	141.101	158.109	157.062	104.227	117.166	116.125	241.574	275.207	282.888	190.396	219.747	227.883

## Sheet: Fig. 3b&3d Raw data
Fig. 3b-Heatmap raw data									Fig. 3d Left panel-genes for heatmap																	Fig. 3d Middle panel-genes for overlapping analysis																				Fig. 3d Right panel-genes for overlapping analysis
gene_id	gene_name	WT_fpkm	WT_fpkm	WT_fpkm	MCK-Musclin_fpkm	MCK-Musclin_fpkm	MCK-Musclin_fpkm				gene_id	gene_name.x	WT_fpkm	WT_fpkm	WT_fpkm	MCK-Musclin_fpkm	MCK-Musclin_fpkm	MCK-Musclin_fpkm		RT_1_tpm	RT_2_tpm	Cold_1_tpm	Cold_2_tpm			Musclin_down	gene_id	gene_name.x	WT_fpkm	WT_fpkm	WT_fpkm	MCK-Musclin_fpkm	MCK-Musclin_fpkm	MCK-Musclin_fpkm		Cold_up	gene_id	gene_name.x	RT_1_tpm	RT_2_tpm	Cold_1_tpm	Cold_2_tpm				Musclin_up	gene_id	gene_name.x	WT_fpkm
ENSMUSG00000000031	H19	0.318656	0.42927	2.72067	0.151749	0.664055	0.513723		Musclin_down & cold_up																	283 genes	ENSMUSG00000000168	Dlat	46.7281	35.5798	41.8038	41.541	23.8701	24.2505		1179 genes	ENSMUSG00000000088	Cox5a	230.72	253.76	417.16	436.61				558 genes	ENSMUSG00000000120	Ngfr	4.87676
ENSMUSG00000000120	Ngfr	4.87676	3.26363	3.43468	5.92284	5.20658	8.00407		142 genes		ENSMUSG00000000168	Dlat	46.7281	35.5798	41.8038	41.541	23.8701	24.2505		44.95	43.55	117.13	118.17				ENSMUSG00000000440	Pparg	105.037	73.6681	98.5124	63.161	84.5038	57.2316			ENSMUSG00000000168	Dlat	44.95	43.55	117.13	118.17					ENSMUSG00000000244	Tspan32	7.84069
ENSMUSG00000000168	Dlat	46.7281	35.5798	41.8038	41.541	23.8701	24.2505				ENSMUSG00000000628	Hk2	38.7113	19.4057	32.0327	14.7479	15.2104	12.9637		16.69	17.62	26.46	28.4				ENSMUSG00000000628	Hk2	38.7113	19.4057	32.0327	14.7479	15.2104	12.9637			ENSMUSG00000000171	Sdhd	118.6	115.13	219.76	219.93					ENSMUSG00000000386	Mx1	4.53728
ENSMUSG00000000244	Tspan32	7.84069	4.86178	4.61524	9.92754	11.1035	9.34746				ENSMUSG00000001983	Taco1	6.16008	6.98658	7.97415	6.28879	4.74731	4.45706		17.8	17.48	21.77	22.06				ENSMUSG00000000690	Hoxb6	4.36972	3.37296	4.74142	1.92122	2.47865	2.6166			ENSMUSG00000000253	Gmpr	3.42	3.1	9.97	11.32					ENSMUSG00000000409	Lck	17.2539
ENSMUSG00000000296	Tpd52l1	0.889218	2.37217	2.74371	1.22362	0.604893	0.859723				ENSMUSG00000002346	Slc25a42	3.86861	7.89146	7.71661	4.78721	4.32483	4.47611		10.7	11.91	18.85	19.35				ENSMUSG00000001504	Irx2	1.86237	1.53899	2.26095	1.37383	0.771585	1.82778			ENSMUSG00000000317	Bcl6b	3.53	3.19	6.81	4.5					ENSMUSG00000000673	Haao	7.45212
ENSMUSG00000000386	Mx1	4.53728	4.23433	2.63566	9.87812	20.4664	15.2399				ENSMUSG00000002997	Prkar2b	259.625	302.601	302.028	214.553	199.875	216.902		80.36	86.43	184.26	194.44				ENSMUSG00000001604	Tcea3	7.85599	14.7497	27.1914	8.82042	8.40555	9.21335			ENSMUSG00000000340	Dbt	20.92	23.91	31.37	34.28					ENSMUSG00000000682	Cd52	38.6237
ENSMUSG00000000409	Lck	17.2539	11.3458	18.9582	20.4675	25.0478	24.8865				ENSMUSG00000003949	Hlf	3.32351	6.54724	5.14937	2.75118	3.2672	2.71153		1.83	1.51	2.94	2.81				ENSMUSG00000001983	Taco1	6.16008	6.98658	7.97415	6.28879	4.74731	4.45706			ENSMUSG00000000399	Ndufa9	80.15	87.5	138.2	144.26					ENSMUSG00000000782	Tcf7	24.9831
ENSMUSG00000000440	Pparg	105.037	73.6681	98.5124	63.161	84.5038	57.2316				ENSMUSG00000004069	Dnaja3	31.0028	45.7783	52.2855	43.1309	25.7726	22.779		34.59	33.43	47.83	48.85				ENSMUSG00000002342	Tmem161a	5.46741	3.17779	4.01442	1.95474	4.00141	2.18241			ENSMUSG00000000563	Atp5f1	163.39	170.99	218.66	240.05					ENSMUSG00000000861	Bcl11a	8.17897
ENSMUSG00000000628	Hk2	38.7113	19.4057	32.0327	14.7479	15.2104	12.9637				ENSMUSG00000004748	Mtfp1	6.21989	4.64974	5.3862	3.71171	2.46194	3.81738		5.37	4.85	9.54	10.94				ENSMUSG00000002346	Slc25a42	3.86861	7.89146	7.71661	4.78721	4.32483	4.47611			ENSMUSG00000000628	Hk2	16.69	17.62	26.46	28.4					ENSMUSG00000000915	Hip1r	15.798
ENSMUSG00000000673	Haao	7.45212	4.34427	3.05755	8.03404	8.03146	8.54079				ENSMUSG00000005950	P2rx5	8.91066	5.2395	5.99757	4.72989	3.80247	4.04952		5.58	6.09	9.05	9.42				ENSMUSG00000002997	Prkar2b	259.625	302.601	302.028	214.553	199.875	216.902			ENSMUSG00000000811	Txnrd3	4.79	4.42	6.78	6.21					ENSMUSG00000001020	S100a4	10.3923
ENSMUSG00000000682	Cd52	38.6237	27.3938	28.5916	51.1132	54.1897	56.8167				ENSMUSG00000011305	Plin5	8.77686	12.947	17.1945	11.9408	5.42662	4.65574		5.35	5.75	18.45	18.3				ENSMUSG00000003849	Nqo1	3.60813	3.77147	3.95094	3.19843	2.43135	2.74516			ENSMUSG00000000823	Zfp512b	17.94	18.55	28.64	27.84					ENSMUSG00000001444	Tbx21	1.66698
ENSMUSG00000000690	Hoxb6	4.36972	3.37296	4.74142	1.92122	2.47865	2.6166				ENSMUSG00000018574	Acadvl	126.878	123.558	152.28	115.328	85.8448	71.2416		109.62	107.63	335.02	344.67				ENSMUSG00000003949	Hlf	3.32351	6.54724	5.14937	2.75118	3.2672	2.71153			ENSMUSG00000000876	Pxmp4	24.26	23.46	35.52	33.49					ENSMUSG00000001493	Meox1	2.9479
ENSMUSG00000000782	Tcf7	24.9831	18.2125	38.9526	40.2231	43.7544	45.1076				ENSMUSG00000018846	Pank3	57.7973	57.0988	52.1911	44.8306	32.8976	33.7968		37.32	39.09	50.05	50.78				ENSMUSG00000004069	Dnaja3	31.0028	45.7783	52.2855	43.1309	25.7726	22.779			ENSMUSG00000000901	Mmp11	2.47	2.71	4.57	4.82					ENSMUSG00000001588	Acap1	19.5277
ENSMUSG00000000861	Bcl11a	8.17897	4.41737	4.67939	8.97773	12.2285	9.76929				ENSMUSG00000019768	Esr1	8.99639	14.5414	10.3329	7.45705	7.24187	7.24238		4.27	4.69	7.9	6.93				ENSMUSG00000004748	Mtfp1	6.21989	4.64974	5.3862	3.71171	2.46194	3.81738			ENSMUSG00000001100	Poldip2	39.44	36.41	62.94	59.94					ENSMUSG00000001741	Il16	15.4001
ENSMUSG00000000915	Hip1r	15.798	12.8423	12.237	18.09	20.5822	22.1144				ENSMUSG00000019853	Hebp2	0.916792	1.46246	1.33275	0.988327	0.533027	0.456681		1.19	0.82	2.98	2.7				ENSMUSG00000005057	Sh2b2	25.248	20.708	28.3113	14.5439	15.4934	19.0248			ENSMUSG00000001211	Agpat3	70.85	80.89	105.01	112.83					ENSMUSG00000001865	Cpa3	29.0232
ENSMUSG00000001020	S100a4	10.3923	4.61444	6.55084	19.0183	14.8078	17.0757				ENSMUSG00000020277	Pfkl	39.4978	35.6465	45.3683	33.4024	26.3013	26.0663		35.7	38.24	77.03	76.25				ENSMUSG00000005373	Mlxipl	35.2717	23.3222	25.4584	15.4989	18.7213	20.4947			ENSMUSG00000001249	Hpn	1.6	1.67	1.67	1.74					ENSMUSG00000002033	Cd3g	38.7967
ENSMUSG00000001444	Tbx21	1.66698	1.12978	1.8251	3.1438	1.88778	3.17371				ENSMUSG00000020456	Ogdh	81.2284	83.1062	98.0735	75.0943	58.6388	51.0815		89.04	100.46	185.83	184.83				ENSMUSG00000005950	P2rx5	8.91066	5.2395	5.99757	4.72989	3.80247	4.04952			ENSMUSG00000001323	Srr	11.78	11.18	15.34	15.13					ENSMUSG00000002204	Napsa	6.21411
ENSMUSG00000001493	Meox1	2.9479	2.75868	3.69329	3.84907	5.0168	5.30628				ENSMUSG00000020654	Adcy3	9.58896	16.9696	20.7427	11.8003	7.60479	6.5464		8.8	7.63	17.42	20.58				ENSMUSG00000005982	Naa60	19.4967	14.5476	16.7928	12.1786	17.7069	11.8487			ENSMUSG00000001420	Tmem79	3.84	3.48	7.29	9.92					ENSMUSG00000002257	Def6	19.8548
ENSMUSG00000001504	Irx2	1.86237	1.53899	2.26095	1.37383	0.771585	1.82778				ENSMUSG00000020774	Aspa	7.71256	7.47742	6.89276	6.13147	6.26062	6.91148		19.89	20.11	41.03	37.09				ENSMUSG00000008035	Mid1ip1	49.9818	17.7794	25.2085	19.9431	13.0188	17.7063			ENSMUSG00000001657	Hoxc8	11.07	11.55	16.07	17.39					ENSMUSG00000002325	Irf9	15.2066
ENSMUSG00000001588	Acap1	19.5277	9.25446	10.3594	22.8986	22.0883	26.7029				ENSMUSG00000020988	L2hgdh	3.66123	3.63141	4.21067	2.50922	2.69343	3.02441		4.58	4.71	7.36	7.78				ENSMUSG00000009378	Slc16a12	2.24058	3.06797	1.93685	1.57596	2.01514	1.00919			ENSMUSG00000001665	Gstt3	4.81	4.46	5.19	6.78					ENSMUSG00000002699	Lcp2	11.0392
ENSMUSG00000001604	Tcea3	7.85599	14.7497	27.1914	8.82042	8.40555	9.21335				ENSMUSG00000021097	Clmn	5.9117	10.4965	12.156	5.14551	6.90245	5.80127		3.37	4.41	6.71	7.17				ENSMUSG00000010048	Ifrd2	9.97988	9.72474	7.10105	6.32217	5.12434	7.42324			ENSMUSG00000001666	Ddt	90.83	78.25	135.14	136.92					ENSMUSG00000002870	Mcm2	6.01808
ENSMUSG00000001741	Il16	15.4001	11.2028	8.90695	21.3531	22.6141	21.2149				ENSMUSG00000021209	Ppp4r4	2.03491	1.87157	2.40648	1.24316	1.48811	1.31086		1.29	0.94	2.56	1.51				ENSMUSG00000011305	Plin5	8.77686	12.947	17.1945	11.9408	5.42662	4.65574			ENSMUSG00000001755	Coasy	30.44	30.31	56.81	58.67					ENSMUSG00000003283	Hck	6.88706
ENSMUSG00000001865	Cpa3	29.0232	24.6112	23.3735	44.1774	28.2127	48.239				ENSMUSG00000021221	Dpf3	2.41119	3.15203	3.70844	2.84553	1.85334	2.35322		0.99	1.03	1.9	1.58				ENSMUSG00000015468	Notch4	2.93717	5.00245	5.47933	2.61758	3.85792	2.97823			ENSMUSG00000001768	Rin2	11.35	11.77	14.28	14.08					ENSMUSG00000003379	Cd79a	135.104
ENSMUSG00000001983	Taco1	6.16008	6.98658	7.97415	6.28879	4.74731	4.45706				ENSMUSG00000021273	Fdft1	51.8554	35.8508	43.1439	22.1576	31.2441	30.9025		14.91	18.18	21.72	25.77				ENSMUSG00000015966	Il17rb	1.55438	1.46951	1.25787	0.973194	0.611623	1.32018			ENSMUSG00000001891	Ugp2	45.19	50.5	62.11	60.85					ENSMUSG00000003812	Dnase2a	7.48153
ENSMUSG00000002033	Cd3g	38.7967	29.5845	40.8878	59.1633	60.4131	62.7636				ENSMUSG00000021748	Pdhb	174.35	137.392	133.842	151.181	95.5594	78.5526		215.01	216.01	502.07	506.88				ENSMUSG00000018574	Acadvl	126.878	123.558	152.28	115.328	85.8448	71.2416			ENSMUSG00000001983	Taco1	17.8	17.48	21.77	22.06					ENSMUSG00000003882	Il7r	13.8716
ENSMUSG00000002204	Napsa	6.21411	3.8569	2.90707	7.83076	8.65615	8.05927				ENSMUSG00000021779	Thrb	6.64904	12.4924	7.13568	4.45462	4.06103	7.32125		2.25	3.16	4.56	3.37				ENSMUSG00000018846	Pank3	57.7973	57.0988	52.1911	44.8306	32.8976	33.7968			ENSMUSG00000002010	Idh3g	179.16	184.31	301.34	305.89					ENSMUSG00000004266	Ptpn6	120.926
ENSMUSG00000002257	Def6	19.8548	15.1387	14.4787	22.4916	26.4179	31.4365				ENSMUSG00000022040	Ephx2	199.561	237.441	182.232	174.441	122.825	149.418		86.51	84.94	189.54	193.34				ENSMUSG00000019768	Esr1	8.99639	14.5414	10.3329	7.45705	7.24187	7.24238			ENSMUSG00000002059	Rab34	19.89	18.25	33.1	37.86					ENSMUSG00000004359	Spic	3.25679
ENSMUSG00000002325	Irf9	15.2066	13.7508	12.2688	19.4629	23.743	18.6777				ENSMUSG00000022110	Sucla2	204.549	240.82	260.869	223.831	150.224	95.8504		91.82	98.8	267.62	268.04				ENSMUSG00000019853	Hebp2	0.916792	1.46246	1.33275	0.988327	0.533027	0.456681			ENSMUSG00000002265	Peg3	3.75	4.15	6.79	6.56					ENSMUSG00000004561	Mettl17	5.27364
ENSMUSG00000002342	Tmem161a	5.46741	3.17779	4.01442	1.95474	4.00141	2.18241				ENSMUSG00000022383	Ppara	2.59172	4.33446	5.10959	3.29374	1.53328	1.77077		2.37	2.03	13.18	13.55				ENSMUSG00000019960	Dusp6	4.99596	4.49177	5.02014	4.90681	1.9062	3.21141			ENSMUSG00000002346	Slc25a42	10.7	11.91	18.85	19.35					ENSMUSG00000004661	Arid3b	5.64937
ENSMUSG00000002346	Slc25a42	3.86861	7.89146	7.71661	4.78721	4.32483	4.47611				ENSMUSG00000022477	Aco2	198.204	234.825	212.236	190.518	125.45	116.273		171.68	179.15	517.09	535.66				ENSMUSG00000020079	Supv3l1	9.93759	8.82177	8.24747	7.917	7.43465	5.25443			ENSMUSG00000002379	Ndufa11	157.88	148.15	214.31	202.31					ENSMUSG00000004707	Ly9	8.18961
ENSMUSG00000002699	Lcp2	11.0392	11.3868	9.52542	17.7891	16.8361	22.4842				ENSMUSG00000022519	Srl	2.20617	6.43375	11.2224	1.64406	2.52849	0.911752		1.85	1.61	2.87	3.48				ENSMUSG00000020105	Lrig3	4.23669	6.04756	3.80726	3.94251	2.36274	3.37257			ENSMUSG00000002475	Abhd3	3.18	2.55	4.66	3.52					ENSMUSG00000004837	Grap	32.8261
ENSMUSG00000002870	Mcm2	6.01808	3.84268	5.2015	8.18067	8.87735	8.15129				ENSMUSG00000022751	Nit2	6.00507	5.15659	5.72098	3.32595	5.22374	3.34197		27.12	26.17	29.17	29.16				ENSMUSG00000020181	Nav3	1.2826	2.16039	1.43949	1.19582	1.29132	1.06279			ENSMUSG00000002550	Uck1	95.37	91.78	147.46	132.25					ENSMUSG00000005087	Cd44	7.39251
ENSMUSG00000002997	Prkar2b	259.625	302.601	302.028	214.553	199.875	216.902				ENSMUSG00000022853	Ehhadh	22.9104	29.6557	27.3755	25.5046	15.9615	12.7608		13.35	13.45	46.38	48.73				ENSMUSG00000020205	Phlda1	55.6032	45.588	69.7903	39.3117	28.0173	44.7993			ENSMUSG00000002660	Clpp	38.77	32.34	48.53	45.91					ENSMUSG00000005233	Spc25	4.75003
ENSMUSG00000003283	Hck	6.88706	4.3544	3.57806	8.14347	7.23287	9.15927				ENSMUSG00000023019	Gpd1	875.821	691.367	748.184	642.818	375.451	412.354		330.48	321.33	1194.1	1209.37				ENSMUSG00000020277	Pfkl	39.4978	35.6465	45.3683	33.4024	26.3013	26.0663			ENSMUSG00000002661	Alkbh7	13.18	10.18	13.88	16.45					ENSMUSG00000005339	Fcer1a	1.93938
ENSMUSG00000003379	Cd79a	135.104	81.676	66.9439	150.512	204.194	223.985				ENSMUSG00000023861	Mpc1	200.776	157.721	194.753	178.897	118.459	110.38		292.96	277.41	704.07	742.66				ENSMUSG00000020456	Ogdh	81.2284	83.1062	98.0735	75.0943	58.6388	51.0815			ENSMUSG00000002688	Prkd1	4.78	5.05	7.12	6.97					ENSMUSG00000005410	Mcm5	3.16113
ENSMUSG00000003812	Dnase2a	7.48153	5.85514	9.1968	13.8454	9.88935	15.4364				ENSMUSG00000023959	Clic5	6.43612	6.05725	6.76734	4.57761	4.26276	5.17134		2.81	2.82	5.38	5.47				ENSMUSG00000020475	Pgam2	0.447344	10.7945	84.7157	0.394588	2.87746	2.83046			ENSMUSG00000002767	Mrpl2	40.48	41.62	50.77	54.44					ENSMUSG00000005465	Il27ra	5.02885
ENSMUSG00000003849	Nqo1	3.60813	3.77147	3.95094	3.19843	2.43135	2.74516				ENSMUSG00000024132	Eci1	40.5549	40.0373	51.1293	37.3553	29.3115	30.4735		85.28	84.06	164.14	166.33				ENSMUSG00000020538	Srebf1	52.4933	39.5952	44.6054	42.0446	32.0283	29.2679			ENSMUSG00000002781	Tmem143	16.81	19.38	27.84	30.38					ENSMUSG00000005540	Fcer2a	30.9801
ENSMUSG00000003882	Il7r	13.8716	9.81003	11.7739	20.9389	14.8552	17.8385				ENSMUSG00000024525	Impa2	2.60142	2.19852	3.45423	2.42191	1.59605	1.43766		11.72	10.11	18.64	25.37				ENSMUSG00000020593	Lpin1	110.058	106.787	105.757	68.8137	65.4222	74.1228			ENSMUSG00000002804	Nudt14	9.97	6.67	14.93	13.97					ENSMUSG00000005763	Cd247	11.3436
ENSMUSG00000003949	Hlf	3.32351	6.54724	5.14937	2.75118	3.2672	2.71153				ENSMUSG00000024924	Vldlr	13.6264	14.6797	16.2707	14.2564	10.0558	8.29546		6.32	7.71	14.06	14.36				ENSMUSG00000020654	Adcy3	9.58896	16.9696	20.7427	11.8003	7.60479	6.5464			ENSMUSG00000002944	Cd36	427.46	449.44	559.96	581.63					ENSMUSG00000005947	Itgae	2.44602
ENSMUSG00000004069	Dnaja3	31.0028	45.7783	52.2855	43.1309	25.7726	22.779				ENSMUSG00000024978	Gpam	44.7174	43.3596	41.3068	37.9807	29.8508	25.1183		27.25	30.48	57.02	55.34				ENSMUSG00000020774	Aspa	7.71256	7.47742	6.89276	6.13147	6.26062	6.91148			ENSMUSG00000002949	Timm44	40.69	42.82	54.67	53.78					ENSMUSG00000006057	Atp5g1	4.07299
ENSMUSG00000004266	Ptpn6	120.926	66.0717	54.8155	111.815	144.566	165.504				ENSMUSG00000025059	Gk	5.02432	5.34164	16.0763	4.56532	3.07858	2.71447		4.54	3.89	22.07	21.53				ENSMUSG00000020988	L2hgdh	3.66123	3.63141	4.21067	2.50922	2.69343	3.02441			ENSMUSG00000002992	Apoc2	3.07	2.63	7.88	7.07					ENSMUSG00000006342	Susd2	2.99142
ENSMUSG00000004359	Spic	3.25679	7.3728	1.55007	16.9526	11.5385	15.4521				ENSMUSG00000025260	Hsd17b10	136.436	102.526	103.144	107.392	66.6037	80.6947		82.28	83.74	104.42	105.82				ENSMUSG00000021097	Clmn	5.9117	10.4965	12.156	5.14551	6.90245	5.80127			ENSMUSG00000002997	Prkar2b	80.36	86.43	184.26	194.44					ENSMUSG00000006731	B4galnt1	26.7633
ENSMUSG00000004561	Mettl17	5.27364	4.46292	3.89853	6.13927	6.39451	8.35396				ENSMUSG00000025271	Pfkfb1	12.623	12.6111	13.0435	8.85106	12.091	8.23888		12.73	13.32	19.83	18.87				ENSMUSG00000021209	Ppp4r4	2.03491	1.87157	2.40648	1.24316	1.48811	1.31086			ENSMUSG00000003072	Atp5d	234.86	219.93	317.72	317.44					ENSMUSG00000007029	Vars	11.2285
ENSMUSG00000004661	Arid3b	5.64937	3.55025	3.58577	6.64096	5.39835	7.70777				ENSMUSG00000025488	Cox8b	52.9154	92.8304	70.3307	65.905	42.4244	27.8976		277.61	273.8	1059.43	1063.26				ENSMUSG00000021221	Dpf3	2.41119	3.15203	3.70844	2.84553	1.85334	2.35322			ENSMUSG00000003123	Lipe	240.36	263.47	403.1	408.79					ENSMUSG00000007950	Abhd8	2.16729
ENSMUSG00000004707	Ly9	8.18961	6.41758	5.37504	10.6551	10.4311	10.9499				ENSMUSG00000025732	Mcrip2	49.5729	39.5459	59.1651	46.6036	26.5275	36.6143		42.11	38.43	107.25	100.9				ENSMUSG00000021273	Fdft1	51.8554	35.8508	43.1439	22.1576	31.2441	30.9025			ENSMUSG00000003464	Pex19	54.07	57.65	98.82	99.49					ENSMUSG00000008193	Spib	9.26749
ENSMUSG00000004748	Mtfp1	6.21989	4.64974	5.3862	3.71171	2.46194	3.81738				ENSMUSG00000025745	Hadha	165.912	181.061	172.564	156.072	101.621	90.9969		121.02	131.97	280.89	290.48				ENSMUSG00000021699	Pde4d	4.47052	5.47412	5.94116	5.52873	1.95574	2.96954			ENSMUSG00000003477	Inmt	27.79	24.68	42.46	43.89					ENSMUSG00000008318	Relt	2.29717
ENSMUSG00000004837	Grap	32.8261	28.7465	29.5517	41.2839	52.3733	49.0561				ENSMUSG00000025885	Myo5b	1.41036	1.64041	2.01031	1.0481	1.95922	0.526297		0.81	1.22	2.58	2.06				ENSMUSG00000021748	Pdhb	174.35	137.392	133.842	151.181	95.5594	78.5526			ENSMUSG00000003528	Slc25a1	277.54	274.29	583.59	624.94					ENSMUSG00000008496	Pou2f2	7.91362
ENSMUSG00000005057	Sh2b2	25.248	20.708	28.3113	14.5439	15.4934	19.0248				ENSMUSG00000026003	Acadl	439.036	527.315	547.007	432.984	318.53	324.019		141.58	148.02	406.99	419.42				ENSMUSG00000021779	Thrb	6.64904	12.4924	7.13568	4.45462	4.06103	7.32125			ENSMUSG00000003531	Dgcr6	26.19	26.72	37.54	36.73					ENSMUSG00000009687	Fxyd5	27.3936
ENSMUSG00000005087	Cd44	7.39251	8.85685	10.6923	21.6385	12.2786	15.591				ENSMUSG00000026064	Ptp4a1	8.42649	9.53428	8.70523	7.31159	5.19001	7.4951		3.61	3.86	4.41	7.43				ENSMUSG00000021835	Bmp4	2.85878	8.94874	11.8202	2.81947	3.32318	1.97671			ENSMUSG00000003865	Gys1	21.05	22.99	38.9	37.68					ENSMUSG00000010142	Tnfrsf13b	23.3609
ENSMUSG00000005233	Spc25	4.75003	2.6996	5.02985	5.63428	7.0806	8.43552				ENSMUSG00000026153	Fam135a	3.72874	5.45096	4.79296	3.19984	2.67657	2.88552		2.84	2.91	3.91	4.95				ENSMUSG00000022040	Ephx2	199.561	237.441	182.232	174.441	122.825	149.418			ENSMUSG00000003948	Mmd	134.3	137.4	174.49	178.27					ENSMUSG00000010205	Raver1	2.90059
ENSMUSG00000005251	Ripk4	0.949926	1.30801	1.75682	0.56932	0.622882	0.915103				ENSMUSG00000026527	Rgs7	16.4689	14.1427	15.4707	11.4689	9.83924	9.76113		4.33	5.03	10.32	10.56				ENSMUSG00000022110	Sucla2	204.549	240.82	260.869	223.831	150.224	95.8504			ENSMUSG00000003949	Hlf	1.83	1.51	2.94	2.81					ENSMUSG00000012889	Podnl1	1.09841
ENSMUSG00000005339	Fcer1a	1.93938	0.876882	0.849139	2.97081	1.8574	3.48486				ENSMUSG00000026556	Vangl2	0.737282	0.161394	0.676122	0.55071	0.203356	0.243772		1.87	1.89	2.65	2.86				ENSMUSG00000022139	Mbnl2	39.395	38.0162	29.0717	26.9248	22.0668	29.7411			ENSMUSG00000003955	Fam162a	55.98	53.65	68.08	67.47					ENSMUSG00000013707	Tnfaip8l2	6.34534
ENSMUSG00000005373	Mlxipl	35.2717	23.3222	25.4584	15.4989	18.7213	20.4947				ENSMUSG00000026773	Pfkfb3	117.876	218.817	186.741	153.256	150.408	117.297		113.35	118.96	174.83	168.75				ENSMUSG00000022199	Slc22a17	2.4338	3.5297	2.78778	1.72778	0.774136	0.566658			ENSMUSG00000004032	Gstm5	17.25	16.18	27.27	25.84					ENSMUSG00000014030	Pax5	22.183
ENSMUSG00000005410	Mcm5	3.16113	2.63666	3.2211	4.28865	4.34856	5.46522				ENSMUSG00000026817	Ak1	4.5952	10.1862	27.5639	5.18444	4.97882	4.12574		4.9	3.61	7.62	7.04				ENSMUSG00000022299	Slc25a32	8.09061	6.24296	7.83038	5.76494	5.34213	5.78374			ENSMUSG00000004069	Dnaja3	34.59	33.43	47.83	48.85					ENSMUSG00000014453	Blk	9.10073
ENSMUSG00000005465	Il27ra	5.02885	4.31436	3.90213	7.28072	7.07563	8.6777				ENSMUSG00000026827	Gpd2	35.4898	28.7337	25.1825	23.6193	13.5629	10.4028		23.91	26.06	63.17	62.59				ENSMUSG00000022383	Ppara	2.59172	4.33446	5.10959	3.29374	1.53328	1.77077			ENSMUSG00000004071	Cdip1	21.92	25.93	32.14	34.35					ENSMUSG00000015314	Slamf6	7.61058
ENSMUSG00000005540	Fcer2a	30.9801	16.0975	14.2365	34.4219	45.1933	40.7336				ENSMUSG00000026834	Acvr1c	9.14076	11.3192	9.95759	7.91186	6.94901	9.44436		5.49	6.37	11.83	11.63				ENSMUSG00000022477	Aco2	198.204	234.825	212.236	190.518	125.45	116.273			ENSMUSG00000004105	Angptl2	17.84	20.43	30.63	29.16					ENSMUSG00000015316	Slamf1	1.7155
ENSMUSG00000005628	Tmod4	0.127472	1.64934	8.3086	0.014255	0.525387	0.639787				ENSMUSG00000026922	Agpat2	139.271	704.34	82.6735	109.569	62.3981	72.1372		195.85	196.04	470.98	486.62				ENSMUSG00000022519	Srl	2.20617	6.43375	11.2224	1.64406	2.52849	0.911752			ENSMUSG00000004270	Lpcat3	45.62	40.44	58.98	52.05					ENSMUSG00000015335	Zdhhc12	2.73197
ENSMUSG00000005763	Cd247	11.3436	9.35341	10.5277	14.3128	18.6899	14.9235				ENSMUSG00000027195	Hsd17b12	146.001	127.203	98.5467	130.358	51.0784	60.5178		99.36	103.55	183.51	186.31				ENSMUSG00000022751	Nit2	6.00507	5.15659	5.72098	3.32595	5.22374	3.34197			ENSMUSG00000004558	Ndrg2	38.91	39.63	87.3	83.7					ENSMUSG00000015437	Gzmb	3.68529
ENSMUSG00000005947	Itgae	2.44602	2.17487	1.26709	3.1392	3.06716	3.00478				ENSMUSG00000027217	Tspan18	38.7822	34.7964	27.0588	26.4383	21.9891	22.3302		9.14	11.43	21.02	18.67				ENSMUSG00000022853	Ehhadh	22.9104	29.6557	27.3755	25.5046	15.9615	12.7608			ENSMUSG00000004610	Etfb	318.64	316.69	601.98	594					ENSMUSG00000016756	Cmah	7.89391
ENSMUSG00000005950	P2rx5	8.91066	5.2395	5.99757	4.72989	3.80247	4.04952				ENSMUSG00000027809	Etfdh	92.6312	108.629	110.776	98.9146	60.9782	58.8779		46.06	45.3	124.4	127.74				ENSMUSG00000023019	Gpd1	875.821	691.367	748.184	642.818	375.451	412.354			ENSMUSG00000004637	Wwox	4.6	4.6	6.37	6.23					ENSMUSG00000017002	Slpi	3.49974
ENSMUSG00000005982	Naa60	19.4967	14.5476	16.7928	12.1786	17.7069	11.8487				ENSMUSG00000027833	Shox2	10.0788	15.8276	12.1887	5.89077	12.5985	8.74133		2.58	2.72	3.54	3.51				ENSMUSG00000023147	Wrb	8.91025	6.21032	6.75497	4.65336	6.39379	4.75168			ENSMUSG00000004748	Mtfp1	5.37	4.85	9.54	10.94					ENSMUSG00000017221	Psmd3	18.5329
ENSMUSG00000006057	Atp5g1	4.07299	5.55531	8.81549	4.34607	5.05896	10.4796				ENSMUSG00000028124	Gclm	3.9434	3.87101	2.8386	2.94068	2.25156	2.23476		14.4	13.94	16.09	16.17				ENSMUSG00000023861	Mpc1	200.776	157.721	194.753	178.897	118.459	110.38			ENSMUSG00000004789	Dlst	106.31	113.59	178.78	186.16					ENSMUSG00000017652	Cd40	3.70383
ENSMUSG00000006342	Susd2	2.99142	3.93786	2.0106	5.57306	7.53986	3.53579				ENSMUSG00000028127	Abcd3	82.1529	64.8207	63.306	57.0487	39.869	38.2213		21.94	25.99	50.22	51.85				ENSMUSG00000023959	Clic5	6.43612	6.05725	6.76734	4.57761	4.26276	5.17134			ENSMUSG00000004937	Sgta	55.29	60.95	67.71	74.43					ENSMUSG00000017861	Mybl2	1.16281
ENSMUSG00000006457	Actn3	0.040726	21.3677	126.489	0.025078	3.07298	3.78839				ENSMUSG00000028179	Cth	7.48328	3.82965	6.12986	3.77873	3.62761	4.95883		2.71	2.64	3.57	4.21				ENSMUSG00000024132	Eci1	40.5549	40.0373	51.1293	37.3553	29.3115	30.4735			ENSMUSG00000004945	Tmem242	49.9	50.95	62.13	67.85					ENSMUSG00000018654	Ikzf1	11.1964
ENSMUSG00000006464	Bbs1	1.1731	1.0223	1.2833	1.05582	0.981313	1.1096				ENSMUSG00000028229	Rmdn1	23.5716	25.7493	32.7881	23.0471	18.5892	17.39		10.47	9.61	20.68	23.02				ENSMUSG00000024247	Pkdcc	7.00386	8.02698	8.96465	7.75551	4.1048	4.20596			ENSMUSG00000005069	Pex5	21.53	23.07	31.14	31.49					ENSMUSG00000018774	Cd68	81.0677
ENSMUSG00000006731	B4galnt1	26.7633	16.7843	17.9559	33.4395	38.6882	37.9452				ENSMUSG00000028347	Tmeff1	21.5838	25.7868	25.3075	15.3677	19.5881	19.1315		4.12	4.36	7.9	8.25				ENSMUSG00000024294	Mib1	7.23502	6.32127	7.78521	4.1188	4.6218	6.63291			ENSMUSG00000005299	Letm1	23.8	26.07	46.42	48.34					ENSMUSG00000019139	Isyna1	5.35018
ENSMUSG00000007029	Vars	11.2285	8.88473	9.08388	14.1594	15.4776	14.0393				ENSMUSG00000028399	Ptprd	12.1536	12.9696	9.94296	6.74868	4.75521	8.5426		4.02	5.24	7.59	6.76				ENSMUSG00000024427	Spry4	3.98453	6.79686	6.04819	3.33075	4.54601	4.69572			ENSMUSG00000005364	Il5ra	3.7	2.99	5.07	4.27					ENSMUSG00000019261	Map1s	1.67863
ENSMUSG00000007122	Casq1	0.242253	7.00297	41.6081	0.547313	2.29773	2.17449				ENSMUSG00000028427	Aqp7	9.31018	9.83008	10.4216	6.10954	7.75713	7.3217		18.86	19.5	32.81	35.98				ENSMUSG00000024442	Dele1	12.9622	14.3762	8.69626	5.93753	7.38833	5.12658			ENSMUSG00000005469	Prkaca	43.98	45.36	74.06	74.56					ENSMUSG00000019823	Mical1	15.8153
ENSMUSG00000007480	Mc5r	1.76808	1.12343	1.3738	0.798875	0.391638	0.993255				ENSMUSG00000028494	Plin2	230.507	245.222	185.436	189.019	162.196	142.387		188.2	197.04	294.49	297.07				ENSMUSG00000024525	Impa2	2.60142	2.19852	3.45423	2.42191	1.59605	1.43766			ENSMUSG00000005510	Ndufs3	111.96	104.35	181.36	181.23					ENSMUSG00000019982	Myb	7.58195
ENSMUSG00000007950	Abhd8	2.16729	1.8561	2.83439	3.29436	4.51024	3.78498				ENSMUSG00000028565	Nfia	5.24457	6.32978	5.58571	4.76304	3.63906	3.69942		3.95	4.39	5.76	6.3				ENSMUSG00000024597	Slc12a2	9.25432	8.46961	10.1976	7.53104	6.2386	6.75609			ENSMUSG00000005514	Por	77.84	84.34	126.55	122.42					ENSMUSG00000020143	Dock2	18.8325
ENSMUSG00000008035	Mid1ip1	49.9818	17.7794	25.2085	19.9431	13.0188	17.7063				ENSMUSG00000028701	Lurap1	0.837582	0.947226	1.23138	0.784477	0.712434	0.715272		1.7	2.14	3.77	3.51				ENSMUSG00000024617	Camk2a	0.335461	2.06414	4.02189	1.99981	1.23198	1.06139			ENSMUSG00000005534	Insr	11.33	12.46	15.86	15.36					ENSMUSG00000020297	Nsg2	4.34428
ENSMUSG00000008193	Spib	9.26749	5.02215	5.53434	7.88778	11.5081	12.3292				ENSMUSG00000028773	Fabp3	18.4443	52.1453	103.616	21.1571	6.83166	2.14084		4.49	4.22	166.69	159.24				ENSMUSG00000024924	Vldlr	13.6264	14.6797	16.2707	14.2564	10.0558	8.29546			ENSMUSG00000005683	Cs	140.63	144.96	267.42	278.64					ENSMUSG00000020340	Cyfip2	12.8396
ENSMUSG00000008318	Relt	2.29717	1.47143	1.65551	2.40649	2.46886	2.58045				ENSMUSG00000028976	Slc2a5	2.59911	0.715533	0.701151	0.948374	0.2441	0.074702		4.38	4.63	6.8	8.08				ENSMUSG00000024978	Gpam	44.7174	43.3596	41.3068	37.9807	29.8508	25.1183			ENSMUSG00000005882	Uqcc1	46.52	42.17	52.81	58.27					ENSMUSG00000020395	Itk	3.44313
ENSMUSG00000008496	Pou2f2	7.91362	5.08674	5.21092	9.59848	10.8529	13.7662				ENSMUSG00000029167	Ppargc1a	7.15724	7.22532	6.51293	6.33773	2.95775	2.01469		1.38	1.97	3.13	2.95				ENSMUSG00000025059	Gk	5.02432	5.34164	16.0763	4.56532	3.07858	2.71447			ENSMUSG00000005950	P2rx5	5.58	6.09	9.05	9.42					ENSMUSG00000020857	Nme2	41.7968
ENSMUSG00000009378	Slc16a12	2.24058	3.06797	1.93685	1.57596	2.01514	1.00919				ENSMUSG00000029190	D5Ertd579e	46.5766	37.2384	31.8166	32.7657	27.3692	19.6659		25.54	27.6	37.5	35.46				ENSMUSG00000025255	Zfhx4	2.94799	3.28823	2.80124	2.0966	1.60184	1.56221			ENSMUSG00000005951	Shpk	5.25	5.42	7.98	7.2					ENSMUSG00000020901	Pik3r5	18.8947
ENSMUSG00000009687	Fxyd5	27.3936	25.5033	21.1827	36.7616	36.3835	43.4476				ENSMUSG00000030137	Tuba8	3.62631	2.26977	4.20285	2.04025	1.57794	2.02393		3.33	3.57	7.91	7.22				ENSMUSG00000025260	Hsd17b10	136.436	102.526	103.144	107.392	66.6037	80.6947			ENSMUSG00000005952	Trpv1	1.4	1.55	2.83	3.11					ENSMUSG00000021087	Rtn1	1.26381
ENSMUSG00000010048	Ifrd2	9.97988	9.72474	7.10105	6.32217	5.12434	7.42324				ENSMUSG00000030246	Ldhb	50.2971	56.3673	56.1204	46.9495	42.3542	30.7041		34.21	34.84	111.73	113.61				ENSMUSG00000025271	Pfkfb1	12.623	12.6111	13.0435	8.85106	12.091	8.23888			ENSMUSG00000006235	Epor	2.07	2.47	4.5	4.51					ENSMUSG00000021123	Rdh12	1.71268
ENSMUSG00000010142	Tnfrsf13b	23.3609	11.8223	12.7066	26.1978	31.0635	20.0709				ENSMUSG00000031299	Pdha1	365.25	334.028	281.429	309.381	212.623	209.201		142.94	150.88	351.91	365.17				ENSMUSG00000025488	Cox8b	52.9154	92.8304	70.3307	65.905	42.4244	27.8976			ENSMUSG00000006315	Tmem147	47.68	54.6	64.34	72.07					ENSMUSG00000021262	Evl	37.4376
ENSMUSG00000010205	Raver1	2.90059	2.50755	2.67944	4.26649	12.1427	3.8149				ENSMUSG00000031530	Dusp4	11.4874	10.7289	7.73029	5.36498	5.58111	6.3905		8.08	8.69	13.21	13.53				ENSMUSG00000025732	Mcrip2	49.5729	39.5459	59.1651	46.6036	26.5275	36.6143			ENSMUSG00000006641	Slc5a6	9.75	8.98	20.93	18.62					ENSMUSG00000021365	Nedd9	8.53516
ENSMUSG00000011305	Plin5	8.77686	12.947	17.1945	11.9408	5.42662	4.65574				ENSMUSG00000031748	Gnao1	5.00466	6.62398	4.63961	3.91013	4.20779	3.00198		1.74	1.67	4.68	4.6				ENSMUSG00000025745	Hadha	165.912	181.061	172.564	156.072	101.621	90.9969			ENSMUSG00000006717	Acot13	122.46	45.42	57.54	55.86					ENSMUSG00000021384	Susd3	6.19822
ENSMUSG00000012889	Podnl1	1.09841	1.10551	0.944807	1.88668	1.31856	2.13773				ENSMUSG00000032064	Dixdc1	5.84634	4.51989	3.50511	3.34332	3.88579	1.80523		1.68	1.49	3.64	2.83				ENSMUSG00000025885	Myo5b	1.41036	1.64041	2.01031	1.0481	1.95922	0.526297			ENSMUSG00000006818	Sod2	118.21	113.49	242.79	223.48					ENSMUSG00000021423	Ly86	26.8285
ENSMUSG00000013707	Tnfaip8l2	6.34534	6.09967	5.72719	8.07869	10.3719	10.236				ENSMUSG00000032092	Mpzl2	5.24474	2.84639	3.9325	2.72945	1.39015	3.11465		4.12	2.85	7.31	5.63				ENSMUSG00000026003	Acadl	439.036	527.315	547.007	432.984	318.53	324.019			ENSMUSG00000007097	Atp1a2	78.49	84.49	129.03	134.42					ENSMUSG00000021451	Sema4d	5.78768
ENSMUSG00000014030	Pax5	22.183	15.2848	11.7566	22.7349	27.6251	27.672				ENSMUSG00000032279	Idh3a	241.654	286.14	269.254	228.861	175.662	134.292		77.27	87.97	204.58	233.29				ENSMUSG00000026064	Ptp4a1	8.42649	9.53428	8.70523	7.31159	5.19001	7.4951			ENSMUSG00000008090	Fgfrl1	21.77	20.89	31.13	32.76					ENSMUSG00000021457	Syk	26.8434
ENSMUSG00000014453	Blk	9.10073	3.75879	4.33197	11.3772	12.6854	11.0666				ENSMUSG00000032602	Slc25a20	63.5866	79.1719	96.354	66.4718	41.4261	42.6055		37.72	42.85	120.92	125.78				ENSMUSG00000026107	Nabp1	100.194	58.3806	61.0146	65.2063	40.6858	34.4313			ENSMUSG00000008153	Clstn3	21.63	22.17	71.72	73.09					ENSMUSG00000021624	Cd180	11.0102
ENSMUSG00000015314	Slamf6	7.61058	5.38256	7.17797	11.0575	10.9468	12.6028				ENSMUSG00000032911	Cspg4	7.18147	5.66706	4.36593	4.37163	6.68734	3.18126		6.23	6.98	9.88	7.91				ENSMUSG00000026131	Dst	71.4305	71.2423	68.108	51.1758	61.1264	63.0504			ENSMUSG00000008393	Carhsp1	33.51	34.88	52.42	49.66					ENSMUSG00000021678	F2rl1	2.20331
ENSMUSG00000015316	Slamf1	1.7155	0.666863	1.11421	2.00622	2.21149	2.67382				ENSMUSG00000033065	Pfkm	7.04424	11.3449	30.5247	6.44017	7.08372	6.63033		6.21	7.81	11.45	13.64				ENSMUSG00000026135	Zfp142	3.16708	1.48236	3.03707	1.71049	3.3091	1.35382			ENSMUSG00000008540	Mgst1	439.26	419.4	624.68	663.83					ENSMUSG00000021728	Emb	9.14512
ENSMUSG00000015335	Zdhhc12	2.73197	3.4134	3.215	3.82615	5.12484	5.66299				ENSMUSG00000033208	S100b	2.21441	4.36093	6.67488	2.45792	2.90043	1.55931		2.16	2.46	7.05	8.66				ENSMUSG00000026153	Fam135a	3.72874	5.45096	4.79296	3.19984	2.67657	2.88552			ENSMUSG00000008734	Gprc5b	15.21	18.77	22.37	22.64					ENSMUSG00000021820	Camk2g	11.1203
ENSMUSG00000015437	Gzmb	3.68529	1.89688	2.99143	5.3733	4.08019	4.70201				ENSMUSG00000033400	Agl	10.0082	7.30305	9.74497	5.61537	4.18228	3.89986		6.81	8.3	12.5	11.29				ENSMUSG00000026360	Rgs2	11.941	9.77612	7.75696	7.72814	3.9427	8.94191			ENSMUSG00000009376	Met	4.96	4.28	7.71	6.79					ENSMUSG00000021880	Rnase6	4.2338
ENSMUSG00000015468	Notch4	2.93717	5.00245	5.47933	2.61758	3.85792	2.97823				ENSMUSG00000033610	Pank1	4.1597	4.74905	5.1525	4.54546	1.74913	1.87215		4.45	4.83	18.44	21.34				ENSMUSG00000026407	Cacna1s	1.04299	1.49413	6.32402	0.884688	1.26832	0.907351			ENSMUSG00000009614	Sardh	5.39	5.44	6.79	5.83					ENSMUSG00000021998	Lcp1	61.8721
ENSMUSG00000015966	Il17rb	1.55438	1.46951	1.25787	0.973194	0.611623	1.32018				ENSMUSG00000033871	Ppargc1b	4.31987	2.97314	3.69539	3.68694	1.82276	1.74809		3.29	3.65	5.06	4.43				ENSMUSG00000026490	Cdc42bpa	13.3579	14.0173	15.2938	9.43961	12.3373	8.18117			ENSMUSG00000009863	Sdhb	158.29	142.37	270.52	283.36					ENSMUSG00000022015	Tnfsf11	2.29349
ENSMUSG00000016756	Cmah	7.89391	5.52837	4.68909	9.02843	13.6857	13.4787				ENSMUSG00000035686	Thrsp	2086.62	1351.36	2071.43	1656.76	955.603	1389.79		769.52	790.59	1383.83	1436.66				ENSMUSG00000026527	Rgs7	16.4689	14.1427	15.4707	11.4689	9.83924	9.76113			ENSMUSG00000010051	Hyal1	9.28	9.89	12.29	13.74					ENSMUSG00000022037	Clu	135.402
ENSMUSG00000017002	Slpi	3.49974	0.397563	0.641542	6.17193	8.36803	11.9543				ENSMUSG00000036880	Acaa2	87.7865	120.781	131.773	92.4714	74.2589	52.5813		84.48	91.34	246.49	255.94				ENSMUSG00000026773	Pfkfb3	117.876	218.817	186.741	153.256	150.408	117.297			ENSMUSG00000010476	Ebf3	8.24	8.68	10.78	12.15					ENSMUSG00000022160	Mettl3	7.40366
ENSMUSG00000017221	Psmd3	18.5329	17.9927	18.4008	56.0158	17.7496	48.7224				ENSMUSG00000037216	Lipt1	6.24615	4.33802	3.85623	3.8232	2.97202	4.4278		6.79	5.92	8.83	13.68				ENSMUSG00000026817	Ak1	4.5952	10.1862	27.5639	5.18444	4.97882	4.12574			ENSMUSG00000010651	Acaa1b	5.43	4.44	31.66	33.55					ENSMUSG00000022218	Tgm1	2.77442
ENSMUSG00000017300	Tnnc2	1.95945	277.732	1829.09	3.08977	55.6173	74.3361				ENSMUSG00000037353	Letmd1	9.07126	9.37558	14.0807	8.44799	7.63517	6.27476		34.04	32.05	73.75	74.76				ENSMUSG00000026827	Gpd2	35.4898	28.7337	25.1825	23.6193	13.5629	10.4028			ENSMUSG00000010721	Lmbr1	2.27	2.4	2.99	2.85					ENSMUSG00000022221	Ripk3	2.49157
ENSMUSG00000017652	Cd40	3.70383	3.77216	2.95204	6.7221	8.75703	5.82533				ENSMUSG00000037366	Pafah2	2.22341	2.12196	2.62566	2.28923	1.35857	1.13026		4.3	4.43	7.73	7.86				ENSMUSG00000026834	Acvr1c	9.14076	11.3192	9.95759	7.91186	6.94901	9.44436			ENSMUSG00000010914	Pdhx	23.19	19.11	39.05	38.46					ENSMUSG00000022225	Cma1	52.9692
ENSMUSG00000017861	Mybl2	1.16281	0.889234	2.08102	1.93225	2.11624	1.77836				ENSMUSG00000037573	Tob1	46.1058	62.543	44.608	38.3756	37.0528	32.1024		19.19	21.56	46.54	47.82				ENSMUSG00000026922	Agpat2	139.271	704.34	82.6735	109.569	62.3981	72.1372			ENSMUSG00000011305	Plin5	5.35	5.75	18.45	18.3					ENSMUSG00000022372	Sla	9.99773
ENSMUSG00000018263	Tbx5	2.0263	2.58232	2.46156	1.48977	1.59398	2.07219				ENSMUSG00000037686	Aspg	2.35828	2.28079	2.86074	2.00494	0.601074	0.12637		2.87	2.85	20.35	18.51				ENSMUSG00000026950	Neb	0.26785	6.4329	16.7422	0.297796	1.23857	1.52185			ENSMUSG00000011382	Dhdh	13.37	15.01	24.02	24.74					ENSMUSG00000022436	Sh3bp1	11.7519
ENSMUSG00000018411	Mapt	0.701489	0.859739	1.79087	0.441747	1.03775	0.602085				ENSMUSG00000037904	Ankrd9	3.1882	3.46504	5.32306	2.87658	2.03719	2.25579		1.7	2.43	5.07	4.8				ENSMUSG00000027195	Hsd17b12	146.001	127.203	98.5467	130.358	51.0784	60.5178			ENSMUSG00000011752	Pgam1	116.66	119.34	205.32	211.77					ENSMUSG00000022439	Parvg	10.3498
ENSMUSG00000018574	Acadvl	126.878	123.558	152.28	115.328	85.8448	71.2416				ENSMUSG00000038949	Cnst	28.7826	23.5306	25.5457	24.0143	16.0576	14.5472		14.84	16.1	22.41	22.47				ENSMUSG00000027217	Tspan18	38.7822	34.7964	27.0588	26.4383	21.9891	22.3302			ENSMUSG00000012187	Mogat1	9.97	12.06	20.68	22.54					ENSMUSG00000022491	Glycam1	7.74392
ENSMUSG00000018654	Ikzf1	11.1964	6.00842	10.6169	12.3534	11.9774	13.4602				ENSMUSG00000039063	Echdc3	4.18964	5.89432	5.06065	3.76419	3.73485	3.61609		7.59	7.82	10.59	13.25				ENSMUSG00000027274	Mkks	3.06703	2.75617	2.48118	1.63146	1.76551	2.17512			ENSMUSG00000012705	Retn	422.43	409.73	568.79	578.7					ENSMUSG00000022504	Ciita	13.0523
ENSMUSG00000018774	Cd68	81.0677	43.9806	65.856	114.715	75.5884	113.377				ENSMUSG00000039081	Zfp503	5.45465	4.87249	7.68687	3.73788	4.11045	5.57275		3.16	3.15	4.44	3.74				ENSMUSG00000027456	Sdcbp2	1.2287	1.50958	1.66941	0.879028	1.1965	0.833708			ENSMUSG00000013150	Gfod2	5.06	4.72	4.5	6.75					ENSMUSG00000022534	Mefv	2.20027
ENSMUSG00000018846	Pank3	57.7973	57.0988	52.1911	44.8306	32.8976	33.7968				ENSMUSG00000039096	Rsad1	2.27818	2.10247	2.21651	1.7478	1.44677	1.46205		4.11	4.08	4.25	3.82				ENSMUSG00000027792	Bche	16.0863	14.3441	13.4693	10.0424	11.6698	9.54376			ENSMUSG00000013419	Zfp651	3.66	3.56	4.46	4.64					ENSMUSG00000022575	Gsdmd	21.9547
ENSMUSG00000019139	Isyna1	5.35018	4.73526	4.19463	7.49404	5.40349	9.10092				ENSMUSG00000039126	Prune2	0.772079	0.604712	1.0755	0.735763	0.567978	1.2057		10.03	3.32	5.59	10.32				ENSMUSG00000027809	Etfdh	92.6312	108.629	110.776	98.9146	60.9782	58.8779			ENSMUSG00000013593	Ndufs2	152.93	147.79	252.73	264.58					ENSMUSG00000022584	Ly6c2	10.9082
ENSMUSG00000019261	Map1s	1.67863	2.18106	1.65908	4.16815	6.45193	6.07783				ENSMUSG00000039270	Megf9	11.9441	10.7297	9.84096	9.00943	7.73044	6.22954		3.94	3.83	7.1	5.87				ENSMUSG00000027833	Shox2	10.0788	15.8276	12.1887	5.89077	12.5985	8.74133			ENSMUSG00000013701	Timm23	111.52	115.75	146.63	153.92					ENSMUSG00000022659	Gcsam	0.757805
ENSMUSG00000019768	Esr1	8.99639	14.5414	10.3329	7.45705	7.24187	7.24238				ENSMUSG00000039512	Uhrf1bp1	4.58398	4.85161	4.17688	3.4826	3.02949	3.58465		3.11	4.16	5.51	4.43				ENSMUSG00000027859	Ngf	2.30374	1.91847	1.8821	1.20474	1.18077	1.61724			ENSMUSG00000014077	Chp1	104.72	106.77	135.41	140.96					ENSMUSG00000022673	Mcm4	6.69001
ENSMUSG00000019787	Trdn	0.157296	19.5064	89.5129	0.17196	5.05493	4.24218				ENSMUSG00000039813	Tbc1d2	2.12176	1.93494	1.70596	1.5415	1.25362	0.986188		1.13	1.22	1.86	1.9				ENSMUSG00000028124	Gclm	3.9434	3.87101	2.8386	2.94068	2.25156	2.23476			ENSMUSG00000014243	Zswim7	6.04	6.78	9.85	12.08					ENSMUSG00000022696	Sidt1	2.114
ENSMUSG00000019823	Mical1	15.8153	12.3156	10.3876	18.9618	20.3977	16.8135				ENSMUSG00000040016	Ptger3	28.5452	16.3602	17.5008	16.5348	13.7032	16.0757		14.07	14.57	25.52	24.94				ENSMUSG00000028127	Abcd3	82.1529	64.8207	63.306	57.0487	39.869	38.2213			ENSMUSG00000014294	Ndufa2	144.77	144.92	191.66	177.68					ENSMUSG00000022831	Hcls1	135.427
ENSMUSG00000019853	Hebp2	0.916792	1.46246	1.33275	0.988327	0.533027	0.456681				ENSMUSG00000040213	Kyat3	4.38668	4.82113	5.6931	4.22598	4.50103	4.27132		10.58	10.23	14.19	15.38				ENSMUSG00000028150	Rorc	12.9888	9.98354	12.4551	7.52608	7.91847	8.61356			ENSMUSG00000014301	Pam16	3.68	1.55	6.03	5.69					ENSMUSG00000022876	Samsn1	14.6818
ENSMUSG00000019960	Dusp6	4.99596	4.49177	5.02014	4.90681	1.9062	3.21141				ENSMUSG00000041801	Phlda3	83.4016	73.3175	87.0675	53.3276	70.4959	49.8173		79.35	81.4	111.69	104.61				ENSMUSG00000028179	Cth	7.48328	3.82965	6.12986	3.77873	3.62761	4.95883			ENSMUSG00000014313	Cox6c	521.66	572.32	875.5	886.63					ENSMUSG00000022952	Runx1	4.26288
ENSMUSG00000019982	Myb	7.58195	7.48457	6.31159	11.9805	10.3513	14.236				ENSMUSG00000042010	Acacb	38.8885	37.1163	38.1523	37.3371	21.0172	26.9903		30.12	32.01	76.47	73.3				ENSMUSG00000028229	Rmdn1	23.5716	25.7493	32.7881	23.0471	18.5892	17.39			ENSMUSG00000014496	Ankrd28	8.52	8.59	12.01	12.31					ENSMUSG00000023015	Racgap1	2.85271
ENSMUSG00000020052	Ascl1	5.92243	1.84742	4.08653	2.01271	1.40746	2.02966				ENSMUSG00000043122	A530016L24Rik	96.7928	85.2988	74.2301	59.1557	64.7718	59.9226		35.8	38.72	59.83	66.87				ENSMUSG00000028261	Ndufaf4	4.55418	3.87026	5.1774	3.3581	3.36702	3.05507			ENSMUSG00000014686	Ceacam16	6.7	6.28	8.64	6.51					ENSMUSG00000023032	Slc4a8	2.30647
ENSMUSG00000020079	Supv3l1	9.93759	8.82177	8.24747	7.917	7.43465	5.25443				ENSMUSG00000043687	1190005I06Rik	12.0431	9.7418	9.74454	5.78597	9.42507	8.23006		5.63	7.89	13.55	11.85				ENSMUSG00000028347	Tmeff1	21.5838	25.7868	25.3075	15.3677	19.5881	19.1315			ENSMUSG00000014776	Nol3	2.76	2.72	4.56	5.27					ENSMUSG00000023169	Slc38a1	5.7658
ENSMUSG00000020105	Lrig3	4.23669	6.04756	3.80726	3.94251	2.36274	3.37257				ENSMUSG00000044968	Napepld	2.35486	5.28313	8.79287	2.11973	2.2946	2.05692		4.37	3.48	4.93	5.04				ENSMUSG00000028399	Ptprd	12.1536	12.9696	9.94296	6.74868	4.75521	8.5426			ENSMUSG00000015016	Acsf3	11.44	12.74	21.06	24.21					ENSMUSG00000023341	Mx2	1.82597
ENSMUSG00000020143	Dock2	18.8325	14.3249	13.5194	25.4891	25.8222	25.8589				ENSMUSG00000045294	Insig1	109.298	73.0728	60.0498	74.3352	45.6686	53.2132		62.7	66.06	80.47	82.94				ENSMUSG00000028427	Aqp7	9.31018	9.83008	10.4216	6.10954	7.75713	7.3217			ENSMUSG00000015217	Hmgb3	11.44	11.72	23.23	24.12					ENSMUSG00000023393	Slc17a9	3.55161
ENSMUSG00000020181	Nav3	1.2826	2.16039	1.43949	1.19582	1.29132	1.06279				ENSMUSG00000045973	Slc25a51	20.2906	19.6032	16.538	15.2294	12.2319	11.8888		43.1	43.59	57.73	61.88				ENSMUSG00000028494	Plin2	230.507	245.222	185.436	189.019	162.196	142.387			ENSMUSG00000015337	Endog	10.48	11.7	19.96	18.5					ENSMUSG00000023505	Cdca3	1.67558
ENSMUSG00000020205	Phlda1	55.6032	45.588	69.7903	39.3117	28.0173	44.7993				ENSMUSG00000046794	Ppp1r3b	34.7765	6.36987	24.9969	5.31313	2.90667	4.56826		9.97	10.62	19.05	18.22				ENSMUSG00000028565	Nfia	5.24457	6.32978	5.58571	4.76304	3.63906	3.69942			ENSMUSG00000015357	Clpx	20.73	21.7	31.86	35.48					ENSMUSG00000023919	Cenpq	3.84118
ENSMUSG00000020277	Pfkl	39.4978	35.6465	45.3683	33.4024	26.3013	26.0663				ENSMUSG00000046844	Vat1l	3.91393	5.28986	3.85982	3.11176	4.33885	1.98621		2.69	3.88	6.55	3.52				ENSMUSG00000028701	Lurap1	0.837582	0.947226	1.23138	0.784477	0.712434	0.715272			ENSMUSG00000015536	Mocs2	53.31	53.44	70.46	79.39					ENSMUSG00000023947	Nfkbie	3.68783
ENSMUSG00000020297	Nsg2	4.34428	3.96185	3.13291	7.00643	7.80522	6.7532				ENSMUSG00000048078	Tenm4	9.38095	15.5294	8.32944	7.04803	6.01051	7.49899		3.97	5.08	6.29	6.26				ENSMUSG00000028773	Fabp3	18.4443	52.1453	103.616	21.1571	6.83166	2.14084			ENSMUSG00000015568	Lpl	581.42	601.21	929.12	950.32					ENSMUSG00000023961	Enpp4	2.04552
ENSMUSG00000020340	Cyfip2	12.8396	8.13081	8.5633	15.6542	15.2906	15.881				ENSMUSG00000049265	Kcnk3	8.57186	8.79572	10.4611	7.09526	4.80302	3.00388		8.13	8.62	22.82	23.88				ENSMUSG00000028914	Casp9	3.67189	3.40081	2.79532	3.05513	2.90877	3.05553			ENSMUSG00000015711	Prune1	7.83	8.2	9.92	10.72					ENSMUSG00000023991	Foxp4	8.76228
ENSMUSG00000020395	Itk	3.44313	2.404	1.83065	4.24053	4.39477	4.61934				ENSMUSG00000049422	Chchd10	185.412	170.878	238.782	205.228	86.1767	114.701		121.05	106.81	317.65	321.04				ENSMUSG00000028967	Errfi1	13.7845	20.6696	22.6657	14.2494	10.1119	16.1807			ENSMUSG00000015806	Qdpr	54.62	58.65	70.38	73.93					ENSMUSG00000024007	Ppil1	3.83472
ENSMUSG00000020456	Ogdh	81.2284	83.1062	98.0735	75.0943	58.6388	51.0815				ENSMUSG00000050860	Phospho1	9.07589	12.2721	23.0554	8.07961	2.77326	1.50718		8.83	6.22	130.94	119.32				ENSMUSG00000028976	Slc2a5	2.59911	0.715533	0.701151	0.948374	0.2441	0.074702			ENSMUSG00000015970	Chdh	9.05	8.79	12.61	12.59					ENSMUSG00000024056	Ndc80	2.67405
ENSMUSG00000020475	Pgam2	0.447344	10.7945	84.7157	0.394588	2.87746	2.83046				ENSMUSG00000051177	Plcb1	11.9278	15.2523	14.0584	8.78474	8.93674	8.44566		2.54	2.27	3.35	3.68				ENSMUSG00000029094	Afap1	16.5863	12.6943	10.6331	8.33923	8.14279	8.07772			ENSMUSG00000015980	Lrrc27	5.13	2.55	19.77	5.21					ENSMUSG00000024063	Lbh	71.4824
ENSMUSG00000020538	Srebf1	52.4933	39.5952	44.6054	42.0446	32.0283	29.2679				ENSMUSG00000051910	Sox6	5.00112	7.0948	4.10154	2.9627	2.54889	1.65303		2.86	1.93	6.94	4.63				ENSMUSG00000029167	Ppargc1a	7.15724	7.22532	6.51293	6.33773	2.95775	2.01469			ENSMUSG00000016252	Atp5e	529.8	461.45	652.8	650.65					ENSMUSG00000024065	Ehd3	17.4298
ENSMUSG00000020593	Lpin1	110.058	106.787	105.757	68.8137	65.4222	74.1228				ENSMUSG00000055493	Epm2a	4.07411	3.95474	5.63607	3.31263	3.40085	2.83641		2.01	1.71	3.4	3.01				ENSMUSG00000029190	D5Ertd579e	46.5766	37.2384	31.8166	32.7657	27.3692	19.6659			ENSMUSG00000016257	Prelid3b	46.94	45.72	57.16	63.75					ENSMUSG00000024174	Pot1b	5.32293
ENSMUSG00000020654	Adcy3	9.58896	16.9696	20.7427	11.8003	7.60479	6.5464				ENSMUSG00000056476	Med12l	2.07328	2.36223	1.74152	1.48347	1.41073	1.69944		1.32	1.5	1.82	2.31				ENSMUSG00000029716	Tfr2	0.889542	1.88894	0.84216	0.941393	0.996628	0.723505			ENSMUSG00000016427	Ndufa1	251.03	245.9	316.34	331.7					ENSMUSG00000024334	H2-Oa	6.56058
ENSMUSG00000020774	Aspa	7.71256	7.47742	6.89276	6.13147	6.26062	6.91148				ENSMUSG00000058022	Adtrp	13.0571	19.3448	26.8437	14.6408	7.5405	15.4181		25.99	7.4	27.22	24.16				ENSMUSG00000030037	Mrpl53	3.06066	2.8615	4.54528	2.01347	2.42081	2.46748			ENSMUSG00000016493	Cd46	1.3	1.44	2.45	2.07					ENSMUSG00000024340	Btnl2	1.55215
ENSMUSG00000020857	Nme2	41.7968	37.517	89.1957	92.5432	96.7831	93.6441				ENSMUSG00000058997	Vwa8	18.9794	22.7205	23.4506	17.9524	13.2499	13.027		14.6	17.84	33.41	35.41				ENSMUSG00000030103	Bhlhe40	29.9135	13.904	43.7966	9.64065	11.5694	16.5172			ENSMUSG00000017167	Cntnap1	2.77	3.53	3.48	4.25					ENSMUSG00000024349	Tmem173	10.4021
ENSMUSG00000020901	Pik3r5	18.8947	19.8578	18.1734	28.2538	26.4598	32.948				ENSMUSG00000059447	Hadhb	44.6315	46.1218	53.91	39.4657	27.5781	22.4351		176.3	182.06	546.93	567.91				ENSMUSG00000030137	Tuba8	3.62631	2.26977	4.20285	2.04025	1.57794	2.02393			ENSMUSG00000017309	Cd300lg	27.42	29.89	42.34	45.16					ENSMUSG00000024397	Aif1	39.8183
ENSMUSG00000020988	L2hgdh	3.66123	3.63141	4.21067	2.50922	2.69343	3.02441				ENSMUSG00000060961	Slc4a4	4.52376	6.65128	6.7546	5.66569	2.4128	4.41744		1.1	2.05	7.7	7.82				ENSMUSG00000030170	Wnt5b	1.37491	1.48498	1.69731	0.858449	1.02578	1.1693			ENSMUSG00000017778	Cox7c	422.81	416.23	649.45	634.94					ENSMUSG00000024399	Ltb	32.6521
ENSMUSG00000021061	Sptb	0.48688	1.07023	1.70181	0.429766	0.644657	0.544474				ENSMUSG00000061313	Ddhd2	19.5312	16.5231	16.184	13.1768	12.0123	10.7117		20.43	19.69	41.6	41.37				ENSMUSG00000030189	Ybx3	162.74	146.393	224.718	122.638	124.594	135.643			ENSMUSG00000017978	Cadps2	1.43	2.28	3.3	2.83					ENSMUSG00000024670	Cd6	6.69144
ENSMUSG00000021087	Rtn1	1.26381	1.47121	0.930623	1.8438	2.28699	2.29719				ENSMUSG00000061436	Hipk2	17.9726	20.4604	16.3104	16.295	9.62471	12.5824		9.96	12.13	17.77	14.63				ENSMUSG00000030246	Ldhb	50.2971	56.3673	56.1204	46.9495	42.3542	30.7041			ENSMUSG00000018339	Gpx3	208.25	206.91	300.82	301.28					ENSMUSG00000024673	Ms4a1	29.3925
ENSMUSG00000021097	Clmn	5.9117	10.4965	12.156	5.14551	6.90245	5.80127				ENSMUSG00000061474	Mrps36	20.1431	23.0413	24.4036	15.9649	16.4525	14.7107		47.83	50.53	75.14	80.65				ENSMUSG00000030259	Rassf8	9.73449	11.352	9.37811	9.51949	8.40361	5.69974			ENSMUSG00000018428	Akap1	13.5	16.27	23.65	24.15					ENSMUSG00000024675	Ms4a4c	11.9379
ENSMUSG00000021123	Rdh12	1.71268	1.27927	0.847934	2.01883	2.09384	2.04302				ENSMUSG00000061723	Tnnt3	2.54622	207.02	968.024	2.46035	32.0695	42.5927		2.4	1.39	4.44	4.36				ENSMUSG00000030592	Ryr1	0.171216	2.10505	7.41568	0.305026	0.466405	0.856879			ENSMUSG00000018509	Cenpv	8.63	8.41	13.43	11.44					ENSMUSG00000024677	Ms4a6b	7.81529
ENSMUSG00000021209	Ppp4r4	2.03491	1.87157	2.40648	1.24316	1.48811	1.31086				ENSMUSG00000061816	Myl1	33.5561	73.8452	269.441	31.1467	49.0683	35.0238		28.46	26.86	34.08	45.76				ENSMUSG00000030672	Mylpf	3.60791	21.2141	88.1645	1.29796	10.4632	8.52847			ENSMUSG00000018554	Ybx2	4.27	4.49	3.97	5.57					ENSMUSG00000024691	Fam111a	16.3261
ENSMUSG00000021221	Dpf3	2.41119	3.15203	3.70844	2.84553	1.85334	2.35322				ENSMUSG00000062908	Acadm	323.6	321.289	425.627	308.937	227.102	185.639		156.49	151.01	356.4	365.47				ENSMUSG00000030704	Rab6a	30.2193	26.4029	42.5223	22.5396	25.4428	23.3685			ENSMUSG00000018566	Slc2a4	44.23	44.58	73.51	71.31					ENSMUSG00000024696	Lpxn	3.9841
ENSMUSG00000021262	Evl	37.4376	23.7841	31.4842	44.7701	52.2821	52.2634				ENSMUSG00000063428	Ddo	7.02818	6.21561	7.98308	6.92343	3.43293	3.30288		4.04	4.41	8.07	8.73				ENSMUSG00000030785	Cox6a2	0.396884	7.22045	22.5863	0.591919	2.46634	2.23418			ENSMUSG00000018574	Acadvl	109.62	107.63	335.02	344.67					ENSMUSG00000024737	Slc15a3	1.84696
ENSMUSG00000021273	Fdft1	51.8554	35.8508	43.1439	22.1576	31.2441	30.9025				ENSMUSG00000063694	Cycs	148.177	141.321	163.263	148.633	90.8425	85.4477		47.04	43.17	84.87	89.09				ENSMUSG00000030852	Tacc2	17.6978	18.3963	23.9577	13.7637	14.4923	11.4815			ENSMUSG00000018599	Mief2	8.88	9.93	15.41	14.74					ENSMUSG00000024764	Naa40	8.45653
ENSMUSG00000021365	Nedd9	8.53516	11.5909	10.5015	13.406	16.3212	13.7364				ENSMUSG00000063873	Slc24a3	12.3088	12.9653	12.3285	10.3797	9.79485	7.91568		7.98	9.24	13.49	14.06				ENSMUSG00000030946	Lhpp	10.7957	9.02815	8.80416	7.64975	5.07568	5.65398			ENSMUSG00000018604	Tbx3	1.17	1.35	2.12	2.19					ENSMUSG00000024810	Il33	11.1059
ENSMUSG00000021373	Cap2	0.840673	1.54168	3.3513	0.667607	0.899899	0.889993				ENSMUSG00000064225	Paqr9	10.6801	10.8278	8.09582	9.44067	6.8202	5.49244		4.14	4.79	10.66	10.23				ENSMUSG00000031097	Tnni2	1.07949	89.3338	406.335	2.0159	15.0844	17.0058			ENSMUSG00000018672	Copz2	22.47	21.37	30.22	29.73					ENSMUSG00000024910	Ctsw	4.82266
ENSMUSG00000021384	Susd3	6.19822	3.97368	4.16384	8.19794	7.38217	8.94078				ENSMUSG00000074218	Cox7a1	80.7236	177.093	196.063	90.484	40.0756	11.6609		29.12	31.36	346.86	335.64				ENSMUSG00000031299	Pdha1	365.25	334.028	281.429	309.381	212.623	209.201			ENSMUSG00000018677	Slc25a39	54.15	57.85	102.11	108.33					ENSMUSG00000024986	Hhex	25.0244
ENSMUSG00000021423	Ly86	26.8285	20.7814	14.8135	32.2788	31.1347	39.0461				ENSMUSG00000075704	Txnrd2	8.6481	9.69757	7.74195	7.97831	5.86384	5.84535		13.73	11.74	19.75	22.9				ENSMUSG00000031530	Dusp4	11.4874	10.7289	7.73029	5.36498	5.58111	6.3905			ENSMUSG00000018740	Slc25a35	22.72	24.74	35.21	32.24					ENSMUSG00000025001	Hells	3.77305
ENSMUSG00000021451	Sema4d	5.78768	4.07271	4.48777	8.33956	8.13165	9.84908				ENSMUSG00000079508	Apoo	22.0414	23.1311	23.8997	19.7378	15.5087	16.5071		24.35	25.81	44.75	52.71				ENSMUSG00000031748	Gnao1	5.00466	6.62398	4.63961	3.91013	4.20779	3.00198			ENSMUSG00000018761	Mpdu1	72.99	66.19	87.63	97.74					ENSMUSG00000025017	Pik3ap1	13.0877
ENSMUSG00000021456	Fbp2	0.969825	1.93973	5.52221	0.452657	0.757846	0.793697				ENSMUSG00000110613	Lncbate1	16.2934	12.9697	14.1915	8.81187	8.51909	10.4319		7.28	5.24	12.78	13.36				ENSMUSG00000031791	Tmem38a	1.89164	4.38587	11.0624	2.0483	1.73388	2.19121			ENSMUSG00000018796	Acsl1	189.17	198.41	448.1	468.22					ENSMUSG00000025058	5430427O19Rik	1.5227
ENSMUSG00000021457	Syk	26.8434	22.6936	20.4759	34.8767	35.6566	38.41		Musclin_up & cold_down																		ENSMUSG00000032010	Usp2	10.6969	10.7702	17.3522	6.67835	6.57514	8.89596			ENSMUSG00000018845	Unc45b	5.45	5.53	6.67	7.15					ENSMUSG00000025225	Nfkb2	15.6093
ENSMUSG00000021624	Cd180	11.0102	6.81863	7.0631	12.2522	11.9063	14.347		99 genes		gene_id	gene_name.x	ML_17.FPKM.	ML_18.FPKM.	ML_19.FPKM.	ML_20.FPKM.	ML_21.FPKM.	ML_22.FPKM.		RT_1_tpm	RT_2_tpm	Cold_1_tpm	Cold_2_tpm				ENSMUSG00000032018	Sc5d	33.9128	18.7147	16.74	16.6398	16.4865	12.4571			ENSMUSG00000018846	Pank3	37.32	39.09	50.05	50.78					ENSMUSG00000025279	Dnase1l3	12.4899
ENSMUSG00000021678	F2rl1	2.20331	1.53095	1.06387	2.53023	2.86648	3.1467				ENSMUSG00000000120	Ngfr	4.87676	3.26363	3.43468	5.92284	5.20658	8.00407		5.75	5.66	3.38	2.99				ENSMUSG00000032064	Dixdc1	5.84634	4.51989	3.50511	3.34332	3.88579	1.80523			ENSMUSG00000018900	Slc22a5	10.84	10.35	14.24	12.77					ENSMUSG00000025352	Gdf11	3.13503
ENSMUSG00000021699	Pde4d	4.47052	5.47412	5.94116	5.52873	1.95574	2.96954				ENSMUSG00000001020	S100a4	10.3923	4.61444	6.55084	19.0183	14.8078	17.0757		452.58	404.18	242.82	242.17				ENSMUSG00000032092	Mpzl2	5.24474	2.84639	3.9325	2.72945	1.39015	3.11465			ENSMUSG00000019080	Mfsd3	6.84	3.6	6.11	4.45					ENSMUSG00000025422	Agap2	7.09548
ENSMUSG00000021728	Emb	9.14512	8.83784	8.89003	13.3093	13.3788	15.1788				ENSMUSG00000002204	Napsa	6.21411	3.8569	2.90707	7.83076	8.65615	8.05927		124.81	121.05	68.86	69.77				ENSMUSG00000032193	Ldlr	9.83434	3.60263	5.63727	4.5047	3.38569	3.98191			ENSMUSG00000019082	Slc25a22	40.28	39.67	80.91	74.4					ENSMUSG00000025473	Adam8	2.55766
ENSMUSG00000021748	Pdhb	174.35	137.392	133.842	151.181	95.5594	78.5526				ENSMUSG00000002870	Mcm2	6.01808	3.84268	5.2015	8.18067	8.87735	8.15129		20.72	21.38	13.16	11.93				ENSMUSG00000032238	Rora	7.72889	8.99281	7.96783	5.96654	5.22715	5.66628			ENSMUSG00000019179	Mdh2	183.44	188.01	299.34	315.1					ENSMUSG00000025491	Ifitm1	5.15584
ENSMUSG00000021779	Thrb	6.64904	12.4924	7.13568	4.45462	4.06103	7.32125				ENSMUSG00000003882	Il7r	13.8716	9.81003	11.7739	20.9389	14.8552	17.8385		81.45	86.8	37.58	38.1				ENSMUSG00000032279	Idh3a	241.654	286.14	269.254	228.861	175.662	134.292			ENSMUSG00000019194	Scn1b	21.35	23.24	30.47	29.1					ENSMUSG00000025494	Sigirr	4.00327
ENSMUSG00000021820	Camk2g	11.1203	13.5879	9.63143	23.6796	27.513	25.1005				ENSMUSG00000005233	Spc25	4.75003	2.6996	5.02985	5.63428	7.0806	8.43552		7.51	8.39	3.37	4.46				ENSMUSG00000032384	Csnk1g1	2.32948	2.83719	2.27408	3.02731	2.59634	1.95424			ENSMUSG00000019437	Tlcd1	25.63	24.74	40.46	39.67					ENSMUSG00000025572	Tmc6	5.34789
ENSMUSG00000021835	Bmp4	2.85878	8.94874	11.8202	2.81947	3.32318	1.97671				ENSMUSG00000005410	Mcm5	3.16113	2.63666	3.2211	4.28865	4.34856	5.46522		32.05	34.43	16.85	15.24				ENSMUSG00000032411	Tfdp2	13.5795	13.4721	15.8485	13.1011	11.1911	9.8992			ENSMUSG00000019528	Gyg	54.8	56.47	72.62	79.04					ENSMUSG00000025574	Tk1	1.90017
ENSMUSG00000021880	Rnase6	4.2338	3.50781	3.03037	6.3179	7.18066	5.68875				ENSMUSG00000015880	Ncapg	0.642592	0.332679	0.780261	1.08496	1.15398	1.08131		5.35	6.02	2.65	3.15				ENSMUSG00000032462	Pik3cb	8.54528	7.84804	6.95306	6.19043	4.65018	6.18268			ENSMUSG00000019577	Pdk4	47.14	51.22	151.34	149.6					ENSMUSG00000026069	Il1rl1	1.83936
ENSMUSG00000021998	Lcp1	61.8721	34.7845	39.8977	65.6215	100.692	83.5628				ENSMUSG00000017002	Slpi	3.49974	0.397563	0.641542	6.17193	8.36803	11.9543		41.74	48.83	7.8	8.28				ENSMUSG00000032501	Trib1	6.2185	6.80374	7.33439	4.79318	4.13933	5.32736			ENSMUSG00000019689	Fmc1	44.92	36.19	78.55	76.22					ENSMUSG00000026110	Mgat4a	2.91759
ENSMUSG00000022015	Tnfsf11	2.29349	1.56777	1.49252	3.56351	2.85248	3.58096				ENSMUSG00000018774	Cd68	81.0677	43.9806	65.856	114.715	75.5884	113.377		99.35	97.84	55.01	56.13				ENSMUSG00000032578	Cish	3.70926	4.29984	3.25807	1.9551	1.30735	1.21617			ENSMUSG00000019718	L3hypdh	7.07	6.6	13.11	14.13					ENSMUSG00000026117	Zap70	4.64355
ENSMUSG00000022037	Clu	135.402	118.46	73.897	184.256	190.329	285.057				ENSMUSG00000019464	Ptger1	0.132951	0.241581	0.105407	0.275802	0.1573	0.600484		7.45	7.7	4.59	3.63				ENSMUSG00000032602	Slc25a20	63.5866	79.1719	96.354	66.4718	41.4261	42.6055			ENSMUSG00000019768	Esr1	4.27	4.69	7.9	6.93					ENSMUSG00000026180	Cxcr2	2.10151
ENSMUSG00000022040	Ephx2	199.561	237.441	182.232	174.441	122.825	149.418				ENSMUSG00000020901	Pik3r5	18.8947	19.8578	18.1734	28.2538	26.4598	32.948		28.79	32.64	17.07	18.22				ENSMUSG00000032648	Pygm	0.604627	6.86583	37.554	0.99939	2.1425	2.99907			ENSMUSG00000019797	1700021F05Rik	24.15	22.33	33.73	32.17					ENSMUSG00000026222	Sp100	102.552
ENSMUSG00000022110	Sucla2	204.549	240.82	260.869	223.831	150.224	95.8504				ENSMUSG00000021457	Syk	26.8434	22.6936	20.4759	34.8767	35.6566	38.41		113.56	122.49	63.61	65.45				ENSMUSG00000032712	Resf1	14.2307	8.06794	5.36921	5.61654	5.05815	7.32305			ENSMUSG00000019809	Pex3	16.45	16.28	28.53	27.71					ENSMUSG00000026395	Ptprc	80.7538
ENSMUSG00000022139	Mbnl2	39.395	38.0162	29.0717	26.9248	22.0668	29.7411				ENSMUSG00000021728	Emb	9.14512	8.83784	8.89003	13.3093	13.3788	15.1788		44.82	50.2	25.33	23.8				ENSMUSG00000032826	Ank2	3.63125	8.87649	5.03256	4.80197	5.89221	4.42644			ENSMUSG00000019853	Hebp2	1.19	0.82	2.98	2.7					ENSMUSG00000026430	Rassf5	13.1497
ENSMUSG00000022160	Mettl3	7.40366	6.51531	6.97701	7.38828	13.2555	9.64589				ENSMUSG00000022218	Tgm1	2.77442	1.50074	1.60283	3.16453	2.84761	4.86531		13.71	14.05	8.11	8.79				ENSMUSG00000032883	Acsl3	11.4346	7.19068	7.30426	6.18084	6.4674	5.92764			ENSMUSG00000019864	Rtn4ip1	9.59	12.19	12.81	13.83					ENSMUSG00000026581	Sell	32.6698
ENSMUSG00000022199	Slc22a17	2.4338	3.5297	2.78778	1.72778	0.774136	0.566658				ENSMUSG00000022372	Sla	9.99773	7.63707	6.56246	12.2986	12.0509	13.7575		65.19	70.13	38.25	39.86				ENSMUSG00000032892	Rangrf	1.87401	1.69895	1.83248	1.47777	1.3084	0.825818			ENSMUSG00000019883	Echdc1	73.11	69.1	149.35	151.82					ENSMUSG00000026594	Ralgps2	12.4012
ENSMUSG00000022218	Tgm1	2.77442	1.50074	1.60283	3.16453	2.84761	4.86531				ENSMUSG00000022385	Gtse1	0.637148	0.828371	0.785185	1.0927	1.34181	1.23513		2.63	2.94	1.66	0.98				ENSMUSG00000032911	Cspg4	7.18147	5.66706	4.36593	4.37163	6.68734	3.18126			ENSMUSG00000019944	Rhobtb1	3.57	4.71	4.69	5.49					ENSMUSG00000026616	Cr2	11.9161
ENSMUSG00000022221	Ripk3	2.49157	2.53861	1.79243	3.60165	3.29179	3.73704				ENSMUSG00000022534	Mefv	2.20027	0.551749	0.707236	2.54997	1.93456	2.85356		6.86	7.32	2.73	3.17				ENSMUSG00000032966	Fkbp1a	43.487	50.7168	31.3434	25.6658	31.9691	26.4759			ENSMUSG00000019990	Pde7b	2.11	2.73	4.63	3.8					ENSMUSG00000026669	Mcm10	1.66256
ENSMUSG00000022225	Cma1	52.9692	46.9262	37.0349	83.8974	56.6859	77.4508				ENSMUSG00000022876	Samsn1	14.6818	9.18778	8.11202	19.1744	17.4076	14.7177		73.17	76.65	44.09	42.34				ENSMUSG00000033065	Pfkm	7.04424	11.3449	30.5247	6.44017	7.08372	6.63033			ENSMUSG00000020003	Pex7	15.66	12.89	22.67	21.75					ENSMUSG00000026778	Prkcq	6.10943
ENSMUSG00000022226	Mcpt2	1.88293	1.08796	0.277069	2.08309	11.9239	6.64732				ENSMUSG00000023015	Racgap1	2.85271	2.5248	3.15241	4.42243	4.24694	5.18559		19.88	21.45	11.97	11.62				ENSMUSG00000033208	S100b	2.21441	4.36093	6.67488	2.45792	2.90043	1.55931			ENSMUSG00000020022	Ndufa12	179.58	174.81	261.5	278.36					ENSMUSG00000026786	Apbb1ip	23.8819
ENSMUSG00000022299	Slc25a32	8.09061	6.24296	7.83038	5.76494	5.34213	5.78374				ENSMUSG00000023505	Cdca3	1.67558	2.06994	2.7645	3.72986	3.03013	3.25271		11.88	11.07	5.42	7.75				ENSMUSG00000033400	Agl	10.0082	7.30305	9.74497	5.61537	4.18228	3.89986			ENSMUSG00000020085	Aifm2	47.76	45.75	82.71	75.43					ENSMUSG00000026832	Cytip	8.26225
ENSMUSG00000022372	Sla	9.99773	7.63707	6.56246	12.2986	12.0509	13.7575				ENSMUSG00000024056	Ndc80	2.67405	2.07734	2.43774	2.8479	4.59057	4.97671		6.43	6.38	3.62	4.1				ENSMUSG00000033610	Pank1	4.1597	4.74905	5.1525	4.54546	1.74913	1.87215			ENSMUSG00000020092	Pald1	7.97	9.93	12.85	12.58					ENSMUSG00000026875	Traf1	7.70081
ENSMUSG00000022383	Ppara	2.59172	4.33446	5.10959	3.29374	1.53328	1.77077				ENSMUSG00000024737	Slc15a3	1.84696	1.3845	1.48575	2.06014	2.61236	2.34219		22.55	23.53	12.8	12.41				ENSMUSG00000033871	Ppargc1b	4.31987	2.97314	3.69539	3.68694	1.82276	1.74809			ENSMUSG00000020099	Unc5b	2.3	2.81	3.19	3.17					ENSMUSG00000026972	Arrdc1	6.29662
ENSMUSG00000022436	Sh3bp1	11.7519	8.22463	10.1886	15.1227	14.0112	17.67				ENSMUSG00000024810	Il33	11.1059	9.08548	6.6387	12.915	11.841	17.5682		55.4	59.3	25.35	26.6				ENSMUSG00000034055	Phka1	1.46453	1.71442	2.90409	1.3838	1.56599	1.42752			ENSMUSG00000020131	Pcsk4	1.77	2.26	5.92	7.13					ENSMUSG00000026979	Psd4	4.09713
ENSMUSG00000022439	Parvg	10.3498	7.04825	7.56422	12.4445	13.6349	16.9085				ENSMUSG00000025225	Nfkb2	15.6093	10.3488	11.1789	16.975	20.3508	21.1912		89	89.83	51.34	51.74				ENSMUSG00000034621	Gpatch8	15.1027	17.0848	10.09	10.7429	6.7388	7.31446			ENSMUSG00000020153	Ndufs7	103.42	107.04	143.96	147.75					ENSMUSG00000026980	Ly75	2.54625
ENSMUSG00000022477	Aco2	198.204	234.825	212.236	190.518	125.45	116.273				ENSMUSG00000025473	Adam8	2.55766	2.30673	1.58069	3.04318	3.31162	3.54858		22.28	25.27	13.44	16.01				ENSMUSG00000035133	Arhgap5	17.0204	13.1822	14.2528	10.1832	9.99212	9.14532			ENSMUSG00000020163	Uqcr11	352.85	319.96	539.3	516.43					ENSMUSG00000026981	Il1rn	3.98339
ENSMUSG00000022491	Glycam1	7.74392	9.35267	9.95918	18.0972	14.8607	17.4163				ENSMUSG00000026069	Il1rl1	1.83936	3.89871	2.02851	2.80801	2.57663	4.06724		2.19	3.12	1.09	1.58				ENSMUSG00000035686	Thrsp	2086.62	1351.36	2071.43	1656.76	955.603	1389.79			ENSMUSG00000020231	Dip2a	5.44	5.61	6.92	7.29					ENSMUSG00000026989	Dapl1	2.45431
ENSMUSG00000022504	Ciita	13.0523	8.32426	6.62473	14.3705	16.0585	17.4385				ENSMUSG00000026669	Mcm10	1.66256	1.03198	1.61886	2.01204	2.3263	3.05472		4.86	5.42	1.59	2.15				ENSMUSG00000035877	Zhx3	10.2834	12.0019	13.7138	10.7896	8.33345	8.06789			ENSMUSG00000020264	Slc36a2	52.85	56.33	111.2	111.78					ENSMUSG00000027246	Ell3	4.89631
ENSMUSG00000022519	Srl	2.20617	6.43375	11.2224	1.64406	2.52849	0.911752				ENSMUSG00000026832	Cytip	8.26225	5.16567	5.37676	8.77303	10.4381	8.82322		180.37	169.96	93.02	99.32				ENSMUSG00000036863	Syde2	5.7224	4.13705	8.87265	3.74963	3.64595	4.59687			ENSMUSG00000020277	Pfkl	35.7	38.24	77.03	76.25					ENSMUSG00000027306	Nusap1	2.41924
ENSMUSG00000022534	Mefv	2.20027	0.551749	0.707236	2.54997	1.93456	2.85356				ENSMUSG00000026875	Traf1	7.70081	7.08258	6.05778	12.5808	13.48	12.4955		80.27	87.89	50.55	51.46				ENSMUSG00000036880	Acaa2	87.7865	120.781	131.773	92.4714	74.2589	52.5813			ENSMUSG00000020283	Pex13	15.01	18.81	24.71	29.13					ENSMUSG00000027341	Tmem230	3.249
ENSMUSG00000022575	Gsdmd	21.9547	17.3419	17.3033	28.9032	26.1488	34.1939				ENSMUSG00000026981	Il1rn	3.98339	1.97682	1.87215	5.14783	5.96701	5.1392		9.35	5.96	4.38	3.49				ENSMUSG00000037112	Sik2	48.5894	56.7809	50.1586	38.4587	37.8168	31.8857			ENSMUSG00000020284	1810043G02Rik	9.74	7.22	9.78	9.39					ENSMUSG00000027368	Dusp2	2.32415
ENSMUSG00000022584	Ly6c2	10.9082	3.40001	9.82023	10.2997	9.2569	21.0191				ENSMUSG00000026989	Dapl1	2.45431	3.1435	2.60256	4.86691	8.48126	6.39288		68.07	70.38	38.73	43.7				ENSMUSG00000037216	Lipt1	6.24615	4.33802	3.85623	3.8232	2.97202	4.4278			ENSMUSG00000020311	Erlec1	21.14	18.65	27.16	25.39					ENSMUSG00000027469	Tpx2	3.20146
ENSMUSG00000022659	Gcsam	0.757805	1.01703	1.23213	1.69916	1.4621	1.78429				ENSMUSG00000027306	Nusap1	2.41924	1.81551	3.16138	3.23198	5.26789	5.72666		8.66	8.43	3.54	4.02				ENSMUSG00000037353	Letmd1	9.07126	9.37558	14.0807	8.44799	7.63517	6.27476			ENSMUSG00000020321	Mdh1	214.37	217.11	356.45	379.96					ENSMUSG00000027514	Zbp1	20.3485
ENSMUSG00000022673	Mcm4	6.69001	5.0042	5.95812	8.54091	8.99182	9.1634				ENSMUSG00000027469	Tpx2	3.20146	1.95033	4.53569	4.84367	5.61975	6.35233		8.12	7.49	4.22	4.25				ENSMUSG00000037366	Pafah2	2.22341	2.12196	2.62566	2.28923	1.35857	1.13026			ENSMUSG00000020377	Ltc4s	71.89	58.02	86.7	86.07					ENSMUSG00000027580	Helz2	8.81313
ENSMUSG00000022696	Sidt1	2.114	1.4059	0.490037	2.73856	3.70884	2.68763				ENSMUSG00000027843	Ptpn22	9.14754	8.32773	12.4199	19.0961	15.1049	18.8216		61.74	76	32.91	29.37				ENSMUSG00000037573	Tob1	46.1058	62.543	44.608	38.3756	37.0528	32.1024			ENSMUSG00000020381	Mrnip	2.36	2.59	3.57	5.21					ENSMUSG00000027698	Nceh1	5.17134
ENSMUSG00000022751	Nit2	6.00507	5.15659	5.72098	3.32595	5.22374	3.34197				ENSMUSG00000028364	Tnc	2.88961	3.01741	2.41607	3.97325	4.02308	4.86918		18.48	21.27	12.49	12.49				ENSMUSG00000037686	Aspg	2.35828	2.28079	2.86074	2.00494	0.601074	0.12637			ENSMUSG00000020402	Vdac1	86.61	88.23	105.26	111					ENSMUSG00000027843	Ptpn22	9.14754
ENSMUSG00000022831	Hcls1	135.427	98.9817	104.305	175.701	182.856	208.092				ENSMUSG00000028678	Kif2c	0.562183	0.636621	1.02007	1.36988	1.0196	1.06257		3.98	5.09	1.93	2.29				ENSMUSG00000037904	Ankrd9	3.1882	3.46504	5.32306	2.87658	2.03719	2.25579			ENSMUSG00000020456	Ogdh	89.04	100.46	185.83	184.83					ENSMUSG00000027863	Cd2	51.7782
ENSMUSG00000022853	Ehhadh	22.9104	29.6557	27.3755	25.5046	15.9615	12.7608				ENSMUSG00000028873	Cdca8	3.76579	5.4407	5.89977	6.75191	6.3673	10.3349		13.3	11.98	4.4	7.42				ENSMUSG00000038170	Pde4dip	17.1411	24.9838	40.5795	14.4264	16.8359	17.0404			ENSMUSG00000020458	Rtn4	153.52	166.37	230.31	237.54					ENSMUSG00000027985	Lef1	7.97346
ENSMUSG00000022876	Samsn1	14.6818	9.18778	8.11202	19.1744	17.4076	14.7177				ENSMUSG00000029177	Cenpa	2.54044	2.44117	4.15346	5.21492	4.52091	4.52945		38.37	37.27	22.09	24.68				ENSMUSG00000038663	Fsd2	10.19	14.4881	15.2374	8.49004	11.2642	8.93434			ENSMUSG00000020532	Acaca	132.69	153.31	255.02	242.2					ENSMUSG00000028282	Casp8ap2	6.36533
ENSMUSG00000022952	Runx1	4.26288	4.36907	3.47054	6.02275	5.88117	6.93867				ENSMUSG00000029380	Cxcl1	0.913803	1.55215	1.15667	2.71953	3.01424	1.72483		25.74	22.58	1.94	0.99				ENSMUSG00000038670	Mybpc2	0.265675	6.6966	49.7807	0.414202	1.30147	1.83609			ENSMUSG00000020544	Cox11	14.28	14.2	19.77	15.71					ENSMUSG00000028362	Tnfsf8	2.83061
ENSMUSG00000023015	Racgap1	2.85271	2.5248	3.15241	4.42243	4.24694	5.18559				ENSMUSG00000030156	Cd69	5.12663	3.28447	3.57975	6.40834	10.1113	6.05442		46.99	50.22	26.72	25.35				ENSMUSG00000038949	Cnst	28.7826	23.5306	25.5457	24.0143	16.0576	14.5472			ENSMUSG00000020553	Pctp	3.64	5.12	6.27	5.85					ENSMUSG00000028364	Tnc	2.88961
ENSMUSG00000023019	Gpd1	875.821	691.367	748.184	642.818	375.451	412.354				ENSMUSG00000030413	Pglyrp1	6.11335	4.96472	8.40632	10.3348	10.7874	11.954		44.15	32.31	23.39	23.57				ENSMUSG00000039063	Echdc3	4.18964	5.89432	5.06065	3.76419	3.73485	3.61609			ENSMUSG00000020604	Arsg	2.59	2.65	3.7	3.44					ENSMUSG00000028459	Cd72	24.8135
ENSMUSG00000023032	Slc4a8	2.30647	2.28734	1.39983	3.22361	3.12808	2.5674				ENSMUSG00000030651	Art2b	0.979757	0.43422	0.625214	0.86128	1.87735	1.69848		19.38	21.77	8.34	7.72				ENSMUSG00000039081	Zfp503	5.45465	4.87249	7.68687	3.73788	4.11045	5.57275			ENSMUSG00000020650	Bcap29	15.8	14.93	21.46	22.61					ENSMUSG00000028460	Sit1	4.0244
ENSMUSG00000023147	Wrb	8.91025	6.21032	6.75497	4.65336	6.39379	4.75168				ENSMUSG00000030677	Kif22	1.46707	1.11308	2.20735	2.72337	2.32462	3.42155		14.04	9.81	5.14	4.7				ENSMUSG00000039096	Rsad1	2.27818	2.10247	2.21651	1.7478	1.44677	1.46205			ENSMUSG00000020653	Klf11	3.65	3.81	5.66	5.75					ENSMUSG00000028480	Glipr2	7.57173
ENSMUSG00000023169	Slc38a1	5.7658	4.49322	3.86211	8.41057	7.84193	8.42851				ENSMUSG00000031389	Arhgap4	14.2171	6.91346	9.12724	14.8344	18.7355	21.2167		156.99	161.81	99.02	97.7				ENSMUSG00000039270	Megf9	11.9441	10.7297	9.84096	9.00943	7.73044	6.22954			ENSMUSG00000020654	Adcy3	8.8	7.63	17.42	20.58					ENSMUSG00000028532	Cachd1	6.23525
ENSMUSG00000023341	Mx2	1.82597	2.23493	1.56201	2.27092	7.16932	3.75279				ENSMUSG00000031428	Zcchc18	0.973858	0.494094	1.03766	2.39079	1.41108	2.07511		7.59	7.33	4.58	4.82				ENSMUSG00000039512	Uhrf1bp1	4.58398	4.85161	4.17688	3.4826	3.02949	3.58465			ENSMUSG00000020664	Dld	78.37	81.26	163.48	168.65					ENSMUSG00000028545	Bend5	7.80721
ENSMUSG00000023393	Slc17a9	3.55161	2.6539	2.64559	3.8786	4.14298	5.44703				ENSMUSG00000031838	Ifi30	44.5514	32.2173	27.1711	73.7796	51.572	65.5038		376.51	386.97	212.71	238.95				ENSMUSG00000039782	Cpeb2	5.63267	3.23944	4.33972	3.52733	1.848	4.63826			ENSMUSG00000020682	Mmp28	3.94	4.1	7.39	7.11					ENSMUSG00000028572	Hook1	4.95946
ENSMUSG00000023505	Cdca3	1.67558	2.06994	2.7645	3.72986	3.03013	3.25271				ENSMUSG00000031933	Izumo1r	1.72066	1.70073	2.50871	3.88559	2.44157	3.86946		28.72	24.19	15.38	16.06				ENSMUSG00000039813	Tbc1d2	2.12176	1.93494	1.70596	1.5415	1.25362	0.986188			ENSMUSG00000020732	Rab37	11.07	14.97	15.54	17.64					ENSMUSG00000028613	Lrp8	1.44204
ENSMUSG00000023861	Mpc1	200.776	157.721	194.753	178.897	118.459	110.38				ENSMUSG00000031934	Panx1	1.51042	0.959844	1.77427	1.59788	2.19991	2.52855		28.07	23.24	12.99	14.32				ENSMUSG00000039910	Cited2	37.2515	25.5769	39.3859	21.9372	24.2248	22.574			ENSMUSG00000020741	Cluh	41.76	44.28	64.04	63.25					ENSMUSG00000028687	Mutyh	2.79026
ENSMUSG00000023919	Cenpq	3.84118	2.22805	2.54286	4.55954	5.58665	5.55792				ENSMUSG00000032053	Pou2af1	18.6858	9.59232	14.9849	25.5533	29.859	34.7704		109.91	109.02	64	65.12				ENSMUSG00000040016	Ptger3	28.5452	16.3602	17.5008	16.5348	13.7032	16.0757			ENSMUSG00000020774	Aspa	19.89	20.11	41.03	37.09					ENSMUSG00000028873	Cdca8	3.76579
ENSMUSG00000023947	Nfkbie	3.68783	2.53235	3.59965	5.44167	4.71183	9.36744				ENSMUSG00000032254	Kif23	2.64958	2.52209	2.97635	4.28416	3.63774	4.40593		14.28	12.59	6.62	10.45				ENSMUSG00000040213	Kyat3	4.38668	4.82113	5.6931	4.22598	4.50103	4.27132			ENSMUSG00000020777	Acox1	91.9	96.74	153.12	149.92					ENSMUSG00000028874	Fgr	7.92059
ENSMUSG00000023959	Clic5	6.43612	6.05725	6.76734	4.57761	4.26276	5.17134				ENSMUSG00000032484	Ngp	0.459299	0.113552	1.05544	5.22044	7.58824	0.846359		100.46	88.62	4.47	2.98				ENSMUSG00000040287	Stac3	0.614275	2.0015	5.24947	0.29057	0.456543	0.738171			ENSMUSG00000020810	Cygb	19.19	19.48	25.06	23.57					ENSMUSG00000029027	Dffb	2.32186
ENSMUSG00000023961	Enpp4	2.04552	2.66952	2.15959	2.06451	6.74264	6.76919				ENSMUSG00000032724	Abtb2	0.622714	0.498568	0.640842	1.14813	1.05732	0.95918		7.47	8.04	4.66	4.43				ENSMUSG00000040289	Hey1	3.06739	3.22436	4.0249	2.3042	2.64624	2.28545			ENSMUSG00000020821	Kif1c	38.11	42.92	49.78	52.76					ENSMUSG00000029082	Bst1	2.7448
ENSMUSG00000023991	Foxp4	8.76228	6.38938	7.01539	12.4501	13.323	8.80563				ENSMUSG00000033450	Tagap	3.44127	2.89506	3.02547	5.56507	5.39171	4.50891		23.12	25.41	15.3	14.91				ENSMUSG00000040441	Slc26a10	0.729435	1.62362	1.32527	0.18505	0.544735	0.469899			ENSMUSG00000020836	Coro6	1.68	1.73	3.34	3.24					ENSMUSG00000029163	Emilin1	5.31339
ENSMUSG00000024007	Ppil1	3.83472	2.99746	5.19536	4.45183	7.12071	6.72541				ENSMUSG00000034266	Batf	5.31147	5.52034	4.04771	8.25828	7.67356	7.59413		29.12	31.2	15.15	15.77				ENSMUSG00000040957	Cables1	6.11496	4.74867	5.92159	3.15581	3.48055	4.47156			ENSMUSG00000020889	Nr1d1	3.32	3.11	48.85	48.54					ENSMUSG00000029177	Cenpa	2.54044
ENSMUSG00000024056	Ndc80	2.67405	2.07734	2.43774	2.8479	4.59057	4.97671				ENSMUSG00000034634	Ly6d	8.49483	5.55688	5.36642	10.0342	13.4228	11.6422		453.75	421.92	253.64	248.41				ENSMUSG00000041268	Dmxl2	4.4463	5.09483	4.49592	3.74428	2.93831	3.51513			ENSMUSG00000020917	Acly	302.66	322.94	495.95	491.03					ENSMUSG00000029204	Rhoh	6.1898
ENSMUSG00000024063	Lbh	71.4824	63.199	43.3248	93.9634	105.045	131.332				ENSMUSG00000034641	Cd300ld	17.5015	16.0306	12.4716	23.6212	17.888	27.4334		12.67	12.43	7.74	7.15				ENSMUSG00000041688	Amot	1.05542	1.32999	1.85638	1.07871	0.848849	1.00508			ENSMUSG00000020956	Dtd2	6.13	6.76	8.52	7.91					ENSMUSG00000029217	Tec	10.3499
ENSMUSG00000024065	Ehd3	17.4298	16.1859	17.8541	22.1947	31.2975	24.1972				ENSMUSG00000034855	Cxcl10	2.69785	1.05171	1.10773	2.72834	11.222	7.54599		42.21	41.65	25.18	24.34				ENSMUSG00000041762	Gpr155	2.89347	3.18401	2.47645	2.27837	2.4263	1.40461			ENSMUSG00000020988	L2hgdh	4.58	4.71	7.36	7.78					ENSMUSG00000029254	Stap1	10.6475
ENSMUSG00000024132	Eci1	40.5549	40.0373	51.1293	37.3553	29.3115	30.4735				ENSMUSG00000035352	Ccl12	15.7017	11.2941	6.28053	17.573	17.6133	42.9017		82.43	86.63	42.27	35.48				ENSMUSG00000041773	Enc1	3.61911	5.28566	6.68473	2.98248	3.63553	3.81899			ENSMUSG00000021007	Spata7	1.15	1.02	2.01	1.95					ENSMUSG00000029299	Abcg3	4.41556
ENSMUSG00000024174	Pot1b	5.32293	3.89028	3.92761	6.75587	9.2516	6.78145				ENSMUSG00000035385	Ccl2	5.67997	4.50549	4.3502	6.03823	10.2196	7.56489		58.45	64.6	10.51	9.08				ENSMUSG00000041775	Mapk1ip1	13.4651	19.5996	10.893	9.45351	11.3757	11.7975			ENSMUSG00000021047	Nova1	1.38	1.65	2.69	2.47					ENSMUSG00000029380	Cxcl1	0.913803
ENSMUSG00000024247	Pkdcc	7.00386	8.02698	8.96465	7.75551	4.1048	4.20596				ENSMUSG00000035439	Haus8	4.6294	5.45965	4.26612	7.81063	7.00875	8.67973		19.87	26.23	12.56	13.87				ENSMUSG00000041801	Phlda3	83.4016	73.3175	87.0675	53.3276	70.4959	49.8173			ENSMUSG00000021069	Pygl	73.64	76.4	162.38	167.29					ENSMUSG00000029449	Rhof	2.21328
ENSMUSG00000024294	Mib1	7.23502	6.32127	7.78521	4.1188	4.6218	6.63291				ENSMUSG00000035842	Ddx11	2.52127	2.03994	1.38909	2.92524	3.54568	3.02372		8.37	9.06	6.19	5.9				ENSMUSG00000042010	Acacb	38.8885	37.1163	38.1523	37.3371	21.0172	26.9903			ENSMUSG00000021094	Dhrs7	52.94	55.12	140.35	138.55					ENSMUSG00000029552	Tes	4.56184
ENSMUSG00000024334	H2-Oa	6.56058	4.99388	4.01324	9.67108	11.8088	9.03591				ENSMUSG00000037447	Arid5a	8.65882	7.76618	5.95478	10.9384	12.7793	11.6796		40.08	45.47	23.73	22				ENSMUSG00000042350	Arel1	7.27913	4.42714	7.27781	4.75304	3.77088	4.11734			ENSMUSG00000021096	Ppm1a	62.78	67.97	80.04	92.83					ENSMUSG00000029561	Oasl2	11.8208
ENSMUSG00000024340	Btnl2	1.55215	1.65293	1.04441	2.56327	2.53754	2.3668				ENSMUSG00000037544	Dlgap5	1.44834	1.23413	1.74051	1.66772	3.11988	2.53125		7.4	11.3	3.87	3.58				ENSMUSG00000042608	Stk40	34.5739	23.9941	27.5851	23.2398	18.7497	15.3134			ENSMUSG00000021097	Clmn	3.37	4.41	6.71	7.17					ENSMUSG00000029641	Rasl11a	1.01021
ENSMUSG00000024349	Tmem173	10.4021	9.23469	8.81072	12.8422	15.4706	16.8545				ENSMUSG00000037944	Ccr7	3.93903	3.18259	2.82701	5.21735	5.50607	5.29358		129.57	132.5	70.72	73.63				ENSMUSG00000042626	Shc1	14.4678	14.1608	10.5843	9.84939	10.3063	10.1057			ENSMUSG00000021102	Glrx5	25.13	28.4	35.09	38.6					ENSMUSG00000030047	Arhgap25	9.70317
ENSMUSG00000024376	Epb41l4a	1.62137	1.58919	1.70057	0.944901	1.62827	1.12158				ENSMUSG00000038037	Socs1	0.544847	0.518441	0.342745	0.556355	1.05448	1.10928		9.1	8.24	4.42	4.15				ENSMUSG00000042688	Mapk6	64.1774	63.0533	82.9754	55.7442	40.624	50.8113			ENSMUSG00000021136	Smoc1	18.98	20.15	25.96	26.19					ENSMUSG00000030091	Nup210	6.26445
ENSMUSG00000024397	Aif1	39.8183	26.0808	22.0287	48.8053	44.486	54.0312				ENSMUSG00000038644	Pold1	4.60721	3.85278	2.533	5.59202	5.62984	5.16752		43.62	46.08	31.8	28.45				ENSMUSG00000043122	A530016L24Rik	96.7928	85.2988	74.2301	59.1557	64.7718	59.9226			ENSMUSG00000021209	Ppp4r4	1.29	0.94	2.56	1.51					ENSMUSG00000030107	Usp18	7.63056
ENSMUSG00000024399	Ltb	32.6521	14.495	24.5312	37.8386	43.648	47.7417				ENSMUSG00000041831	Sytl3	2.05361	1.90229	1.63998	3.39012	3.3061	2.3471		6.38	7.09	3.78	4.34				ENSMUSG00000043687	1190005I06Rik	12.0431	9.7418	9.74454	5.78597	9.42507	8.23006			ENSMUSG00000021221	Dpf3	0.99	1.03	1.9	1.58					ENSMUSG00000030156	Cd69	5.12663
ENSMUSG00000024427	Spry4	3.98453	6.79686	6.04819	3.33075	4.54601	4.69572				ENSMUSG00000042345	Ubash3a	0.995616	0.61283	0.921998	1.30748	0.972383	1.34441		18.45	17.69	9.8	9.39				ENSMUSG00000044442	N6amt1	15.4026	8.52663	14.6478	9.91519	7.87899	8.02061			ENSMUSG00000021226	Acot2	7.14	7.3	11.74	11.35					ENSMUSG00000030165	Klrd1	7.49743
ENSMUSG00000024442	Dele1	12.9622	14.3762	8.69626	5.93753	7.38833	5.12658				ENSMUSG00000042489	Clspn	1.68083	1.51631	2.12585	2.37972	2.674	3.02881		2.55	5.21	1.97	1.99				ENSMUSG00000044813	Shb	3.95631	4.08369	4.71518	2.31864	3.22428	3.39995			ENSMUSG00000021235	Coq6	25.56	26.18	33.77	40.47					ENSMUSG00000030200	Bcl2l14	1.28593
ENSMUSG00000024525	Impa2	2.60142	2.19852	3.45423	2.42191	1.59605	1.43766				ENSMUSG00000046006	Gapt	0.545014	0.821299	0.407106	1.14042	1.64497	0.840808		7.7	7.81	4.13	4.75				ENSMUSG00000044968	Napepld	2.35486	5.28313	8.79287	2.11973	2.2946	2.05692			ENSMUSG00000021238	Aldh6a1	86.35	92.18	136.38	140.8					ENSMUSG00000030220	Arhgdib	133.961
ENSMUSG00000024597	Slc12a2	9.25432	8.46961	10.1976	7.53104	6.2386	6.75609				ENSMUSG00000048327	Ckap2l	0.882456	0.813511	1.75375	1.8616	2.13247	1.86647		4.53	5.25	2.36	1.99				ENSMUSG00000045294	Insig1	109.298	73.0728	60.0498	74.3352	45.6686	53.2132			ENSMUSG00000021273	Fdft1	14.91	18.18	21.72	25.77					ENSMUSG00000030263	Lrmp	22.0669
ENSMUSG00000024617	Camk2a	0.335461	2.06414	4.02189	1.99981	1.23198	1.06139				ENSMUSG00000049723	Mmp12	0.296457	0.344575	1.02982	2.80061	1.80103	4.16455		8.13	8.73	2.47	3.52				ENSMUSG00000045441	Gprin3	2.21199	1.43535	1.10716	1.17207	0.594102	0.852338			ENSMUSG00000021290	Atp5mpl	545.92	438.75	646.93	673.81					ENSMUSG00000030336	Cd27	22.5404
ENSMUSG00000024670	Cd6	6.69144	3.91376	4.339	9.02945	8.30663	7.39593				ENSMUSG00000050075	Gpr171	1.84032	0.993308	1.22365	2.82396	1.99256	2.08866		41.59	43.08	12.15	11.38				ENSMUSG00000045973	Slc25a51	20.2906	19.6032	16.538	15.2294	12.2319	11.8888			ENSMUSG00000021294	Kif26a	1.39	1.13	2.31	2.28					ENSMUSG00000030413	Pglyrp1	6.11335
ENSMUSG00000024673	Ms4a1	29.3925	15.8983	15.8912	31.1519	40.6429	36.6701				ENSMUSG00000050921	P2ry10	6.8267	4.81334	4.62894	8.14931	9.01167	7.54007		80.38	86.62	35.67	36.43				ENSMUSG00000045980	Tmem104	4.53456	4.97375	5.18782	2.58078	4.56944	1.93162			ENSMUSG00000021361	Tmem14c	111.08	108.43	136.42	144.61					ENSMUSG00000030468	Siglecg	7.06289
ENSMUSG00000024675	Ms4a4c	11.9379	5.40542	4.4128	10.0735	15.7333	11.4098				ENSMUSG00000051124	Gimap9	18.188	12.3828	14.4512	19.9958	27.7038	24.2928		88.04	88.84	50.17	54.49				ENSMUSG00000046070	Igfals	4.09125	5.13759	4.0832	3.78332	1.35487	1.16177			ENSMUSG00000021368	Tbc1d7	7.56	7.71	10.1	10.75					ENSMUSG00000030577	Cd22	25.3344
ENSMUSG00000024677	Ms4a6b	7.81529	7.69484	6.83983	11.1349	12.0427	12.7633				ENSMUSG00000052142	Rasal3	17.5852	7.4474	8.6679	16.686	19.0631	18.5626		144.17	151.29	80.07	88.27				ENSMUSG00000046691	Chtf8	26.8937	19.4934	25.5653	14.4024	17.448	16.2551			ENSMUSG00000021371	Mcur1	26.57	31.67	38.71	38.04					ENSMUSG00000030677	Kif22	1.46707
ENSMUSG00000024691	Fam111a	16.3261	16.29	13.6424	23.8953	28.1709	23.7303				ENSMUSG00000052302	Tbc1d30	1.0608	1.05196	0.770154	1.722	1.07258	1.42409		2.53	3.17	1.02	1.03				ENSMUSG00000046794	Ppp1r3b	34.7765	6.36987	24.9969	5.31313	2.90667	4.56826			ENSMUSG00000021416	Eci3	7.5	6.62	9.76	10.4					ENSMUSG00000030682	Cdipt	4.08317
ENSMUSG00000024696	Lpxn	3.9841	2.70959	3.22598	6.36409	6.0947	5.63525				ENSMUSG00000052837	Junb	10.4317	8.71858	8.35271	14.1254	12.8671	15.3476		84.4	85.99	48.73	48				ENSMUSG00000046844	Vat1l	3.91393	5.28986	3.85982	3.11176	4.33885	1.98621			ENSMUSG00000021417	Eci2	59.06	61.64	89.39	92.34					ENSMUSG00000030707	Coro1a	66.9624
ENSMUSG00000024737	Slc15a3	1.84696	1.3845	1.48575	2.06014	2.61236	2.34219				ENSMUSG00000053175	Bcl3	9.68214	10.0835	8.27591	14.8572	14.9438	19.1066		56.59	61.81	38.11	35.56				ENSMUSG00000047419	Cmya5	0.843077	4.8052	17.3176	0.619072	0.963424	1.62039			ENSMUSG00000021420	Fars2	14.43	18.29	20.2	22.05					ENSMUSG00000030724	Cd19	16.911
ENSMUSG00000024764	Naa40	8.45653	4.48269	4.55611	10.5815	9.34298	10.005				ENSMUSG00000053846	Lipg	1.88797	2.06685	1.07816	2.74303	2.3004	4.17811		12.52	13.74	5.5	4.73				ENSMUSG00000047648	Fbxo30	2.56236	2.71004	3.10444	2.18896	2.35909	1.78817			ENSMUSG00000021474	Sfxn1	36.11	39.03	64.9	68.53					ENSMUSG00000030742	Lat	23.5569
ENSMUSG00000024810	Il33	11.1059	9.08548	6.6387	12.915	11.841	17.5682				ENSMUSG00000054499	Dedd2	1.73626	1.23274	3.01261	3.23258	2.32041	2.10297		29.74	31.55	14.73	14.94				ENSMUSG00000048078	Tenm4	9.38095	15.5294	8.32944	7.04803	6.01051	7.49899			ENSMUSG00000021520	Uqcrb	372.56	406.39	622.82	573.05					ENSMUSG00000030745	Il21r	13.7869
ENSMUSG00000024910	Ctsw	4.82266	3.94206	3.96726	7.30481	5.09504	8.41837				ENSMUSG00000054717	Hmgb2	50.8338	47.6898	71.6626	86.5067	78.161	90.2387		169.46	183.47	101.85	99.3				ENSMUSG00000048489	Depp1	8.67682	6.71584	9.75693	4.34729	6.88443	7.16983			ENSMUSG00000021573	Tppp	5.57	5.23	9.29	9.87					ENSMUSG00000030748	Il4ra	13.0282
ENSMUSG00000024924	Vldlr	13.6264	14.6797	16.2707	14.2564	10.0558	8.29546				ENSMUSG00000055116	Arntl	1.62075	1.09692	1.53341	2.57388	2.09249	2.66086		15.62	16.77	10.01	10.24				ENSMUSG00000048915	Efna5	3.66539	3.40447	3.57995	2.35013	3.11148	2.34148			ENSMUSG00000021577	Sdha	196.25	210.3	362.22	357.7					ENSMUSG00000030789	Itgax	3.21466
ENSMUSG00000024968	Rcor2	5.89009	6.06833	3.00385	3.99907	5.39105	3.52395				ENSMUSG00000056054	S100a8	1.49151	0.409542	0	3.48392	6.73133	1.68619		381.62	399.33	23.19	12.79				ENSMUSG00000049265	Kcnk3	8.57186	8.79572	10.4611	7.09526	4.80302	3.00388			ENSMUSG00000021606	Ndufs6	114.54	96.4	146.5	154.8					ENSMUSG00000030798	Cd37	45.7842
ENSMUSG00000024978	Gpam	44.7174	43.3596	41.3068	37.9807	29.8508	25.1183				ENSMUSG00000062939	Stat4	4.48574	2.73277	3.23322	6.59908	6.49844	6.09843		44.15	47.14	25.75	21.28				ENSMUSG00000049303	Syt12	11.4531	12.0056	10.947	8.44226	7.36511	8.79911			ENSMUSG00000021619	Atg10	6.77	7.95	10.16	10.29					ENSMUSG00000030830	Itgal	11.8418
ENSMUSG00000024986	Hhex	25.0244	15.9628	13.9993	25.2657	34.0209	23.3082				ENSMUSG00000068227	Il2rb	8.24601	6.70498	9.9972	13.783	11.153	15.1342		46.12	47.87	25.24	26.51				ENSMUSG00000049422	Chchd10	185.412	170.878	238.782	205.228	86.1767	114.701			ENSMUSG00000021646	Mccc2	30.02	32.21	45.06	44.15					ENSMUSG00000030921	Trim30a	12.8596
ENSMUSG00000025001	Hells	3.77305	3.23431	3.94388	4.78757	3.84952	5.24252				ENSMUSG00000069515	Lyz1	16.6068	16.8081	11.5923	25.3268	29.5036	16.4685		223.59	217.33	124.32	133.58				ENSMUSG00000050556	Kcnb1	8.76646	5.232	4.45095	1.79093	2.17967	4.49537			ENSMUSG00000021662	Arhgef28	2.24	1.79	2.43	2.85					ENSMUSG00000031066	Usp11	2.46256
ENSMUSG00000025017	Pik3ap1	13.0877	9.66331	7.33257	17.8337	16.3232	18.5483				ENSMUSG00000070691	Runx3	6.53484	6.82615	9.60909	14.0667	10.8285	15.9426		30.65	25.72	17.08	13.92				ENSMUSG00000050860	Phospho1	9.07589	12.2721	23.0554	8.07961	2.77326	1.50718			ENSMUSG00000021704	Mtx3	7.94	7.86	10.51	10.04					ENSMUSG00000031101	Sash3	11.4027
ENSMUSG00000025058	5430427O19Rik	1.5227	0.825827	1.03431	1.52639	1.7794	1.99048				ENSMUSG00000071005	Ccl19	10.2131	8.15279	9.20001	16.6746	27.314	13.2901		338.79	304.62	191.85	209.75				ENSMUSG00000051007	Gatd1	5.31342	3.46623	4.6743	2.59545	3.07831	3.89963			ENSMUSG00000021748	Pdhb	215.01	216.01	502.07	506.88					ENSMUSG00000031112	Stk26	3.21154
ENSMUSG00000025059	Gk	5.02432	5.34164	16.0763	4.56532	3.07858	2.71447				ENSMUSG00000074497	A430078G23Rik	2.69131	1.19347	1.7833	3.59328	3.63427	3.50905		30.08	38.17	18.04	16.86				ENSMUSG00000051177	Plcb1	11.9278	15.2523	14.0584	8.78474	8.93674	8.44566			ENSMUSG00000021760	Gpx8	62.33	61.84	107.59	106.15					ENSMUSG00000031132	Cd40lg	1.78936
ENSMUSG00000025225	Nfkb2	15.6093	10.3488	11.1789	16.975	20.3508	21.1912				ENSMUSG00000078670	Fam174b	6.37058	4.50134	4.14488	7.08927	7.10264	8.53404		8.8	8.75	4.58	5.83				ENSMUSG00000051910	Sox6	5.00112	7.0948	4.10154	2.9627	2.54889	1.65303			ENSMUSG00000021764	Ndufs4	53.23	49.42	94.21	93.3					ENSMUSG00000031155	Pim2	3.88506
ENSMUSG00000025255	Zfhx4	2.94799	3.28823	2.80124	2.0966	1.60184	1.56221				ENSMUSG00000079553	Kifc1	1.3496	1.31696	1.61587	2.17955	2.21847	2.8714		5.94	7.04	3.35	3.67				ENSMUSG00000054364	Rhob	32.9619	30.5723	47.2475	21.108	23.8727	34.5085			ENSMUSG00000021773	Comtd1	10.51	9.49	12.33	13.74					ENSMUSG00000031156	Slc35a2	1.00033
ENSMUSG00000025260	Hsd17b10	136.436	102.526	103.144	107.392	66.6037	80.6947				ENSMUSG00000079563	Pglyrp2	1.95052	1.07415	1.21193	2.56361	2.51498	3.40784		37.69	34.58	20.31	21.47				ENSMUSG00000054422	Fabp1	19.0081	3.21321	2.12042	3.05675	4.67147	1.81745			ENSMUSG00000021775	Nr1d2	10.81	11.8	20.23	21.6					ENSMUSG00000031165	Was	25.5952
ENSMUSG00000025271	Pfkfb1	12.623	12.6111	13.0435	8.85106	12.091	8.23888				ENSMUSG00000085028	Slc2a4rg-ps	0.534227	0.631246	0.564233	0.786951	1.07383	1.19539		9.41	11.04	5.7	5.35				ENSMUSG00000055027	Smyd1	0.244321	0.510818	3.27246	0.197543	0.312499	0.298663			ENSMUSG00000021779	Thrb	2.25	3.16	4.56	3.37					ENSMUSG00000031304	Il2rg	64.0633
ENSMUSG00000025279	Dnase1l3	12.4899	10.3843	7.86646	15.4012	19.2864	19.2981				ENSMUSG00000089809	Rasgef1b	6.13093	4.5623	3.23453	8.85456	7.44946	8.28977		32.36	36.46	21.12	19.78				ENSMUSG00000055493	Epm2a	4.07411	3.95474	5.63607	3.31263	3.40085	2.83641			ENSMUSG00000021868	Ppif	21.07	17.41	29.8	31.79					ENSMUSG00000031389	Arhgap4	14.2171
ENSMUSG00000025352	Gdf11	3.13503	2.52355	2.35615	3.78021	4.3326	4.36945				ENSMUSG00000089942	Pira2	1.91482	1.08346	1.07339	2.15978	2.23891	2.18736		6.62	9.08	4.02	4.51				ENSMUSG00000056476	Med12l	2.07328	2.36223	1.74152	1.48347	1.41073	1.69944			ENSMUSG00000021884	Hacl1	9.53	10.86	23.18	21.1					ENSMUSG00000031497	Tnfsf13b	4.23027
ENSMUSG00000025422	Agap2	7.09548	3.7151	5.58741	11.2353	9.79724	8.77893				ENSMUSG00000100150	Gm19585	5.64188	4.52153	5.58656	9.16384	6.76748	9.31269		20.23	20.94	11.98	17				ENSMUSG00000056749	Nfil3	3.10529	2.5682	5.64844	1.5731	0.75884	3.53941			ENSMUSG00000021902	Phf7	7.74	7.75	12.56	12.31					ENSMUSG00000031506	Ptpn7	4.13245
ENSMUSG00000025473	Adam8	2.55766	2.30673	1.58069	3.04318	3.31162	3.54858				ENSMUSG00000100658	F730311O21Rik	0.429896	0.252743	0.217541	0.700385	0.826564	0.68393		53.34	56.56	33.66	25.12				ENSMUSG00000058022	Adtrp	13.0571	19.3448	26.8437	14.6408	7.5405	15.4181			ENSMUSG00000021903	Galnt15	5.86	5.64	7.48	8.35					ENSMUSG00000031659	Adcy7	6.98235
ENSMUSG00000025488	Cox8b	52.9154	92.8304	70.3307	65.905	42.4244	27.8976																				ENSMUSG00000058230	Arhgap35	13.2055	11.4543	10.8635	9.48829	8.64637	6.89487			ENSMUSG00000021904	Sema3g	3.64	3.56	4.49	4.75					ENSMUSG00000031662	Snx20	10.3088
ENSMUSG00000025491	Ifitm1	5.15584	3.58918	2.57762	4.33019	7.08737	8.01596																				ENSMUSG00000058624	Gda	26.9986	28.3591	25.5706	18.015	20.2404	12.4358			ENSMUSG00000021906	Oxnad1	16.18	15.47	27.13	23.8					ENSMUSG00000031673	Cdh11	1.67028
ENSMUSG00000025494	Sigirr	4.00327	2.36108	2.96039	4.0656	6.10344	5.96207																				ENSMUSG00000058997	Vwa8	18.9794	22.7205	23.4506	17.9524	13.2499	13.027			ENSMUSG00000021930	Spryd7	8.15	7.08	9.35	8.09					ENSMUSG00000031827	Cotl1	35.0577
ENSMUSG00000025572	Tmc6	5.34789	4.07084	5.16219	7.37343	8.1361	7.40233																				ENSMUSG00000059447	Hadhb	44.6315	46.1218	53.91	39.4657	27.5781	22.4351			ENSMUSG00000021947	Cryl1	8.54	9.63	9.55	13.58					ENSMUSG00000031838	Ifi30	44.5514
ENSMUSG00000025574	Tk1	1.90017	2.14528	1.20025	3.15758	2.20382	3.52056																				ENSMUSG00000059811	Atl2	25.0771	25.8849	29.6609	19.2271	19.2392	17.5614			ENSMUSG00000021957	Tkt	352.72	364.6	696.86	734.28					ENSMUSG00000031877	Ces2g	2.55365
ENSMUSG00000025732	Mcrip2	49.5729	39.5459	59.1651	46.6036	26.5275	36.6143																				ENSMUSG00000060260	Pwwp2b	3.56494	2.42692	3.25861	1.90848	1.49668	2.12241			ENSMUSG00000021993	Mipep	9.47	8.98	11.4	12.14					ENSMUSG00000031933	Izumo1r	1.72066
ENSMUSG00000025745	Hadha	165.912	181.061	172.564	156.072	101.621	90.9969																				ENSMUSG00000060961	Slc4a4	4.52376	6.65128	6.7546	5.66569	2.4128	4.41744			ENSMUSG00000021994	Wnt5a	2.18	1.62	2.49	2.48					ENSMUSG00000031934	Panx1	1.51042
ENSMUSG00000025885	Myo5b	1.41036	1.64041	2.01031	1.0481	1.95922	0.526297																				ENSMUSG00000061313	Ddhd2	19.5312	16.5231	16.184	13.1768	12.0123	10.7117			ENSMUSG00000022040	Ephx2	86.51	84.94	189.54	193.34					ENSMUSG00000031995	St14	2.37751
ENSMUSG00000026003	Acadl	439.036	527.315	547.007	432.984	318.53	324.019																				ENSMUSG00000061397	Krt79	1.22737	2.09293	1.68476	1.24012	1.60211	1.02431			ENSMUSG00000022053	Ebf2	3.03	3.35	5.82	4.61					ENSMUSG00000032000	Birc3	24.0434
ENSMUSG00000026064	Ptp4a1	8.42649	9.53428	8.70523	7.31159	5.19001	7.4951																				ENSMUSG00000061436	Hipk2	17.9726	20.4604	16.3104	16.295	9.62471	12.5824			ENSMUSG00000022066	Entpd4b	19.96	16.06	21.07	24.71					ENSMUSG00000032011	Thy1	51.1572
ENSMUSG00000026069	Il1rl1	1.83936	3.89871	2.02851	2.80801	2.57663	4.06724																				ENSMUSG00000061474	Mrps36	20.1431	23.0413	24.4036	15.9649	16.4525	14.7107			ENSMUSG00000022099	Dmtn	7.34	7.23	43.04	35.1					ENSMUSG00000032028	Nxpe2	4.30712
ENSMUSG00000026107	Nabp1	100.194	58.3806	61.0146	65.2063	40.6858	34.4313																				ENSMUSG00000061723	Tnnt3	2.54622	207.02	968.024	2.46035	32.0695	42.5927			ENSMUSG00000022110	Sucla2	91.82	98.8	267.62	268.04					ENSMUSG00000032053	Pou2af1	18.6858
ENSMUSG00000026110	Mgat4a	2.91759	2.72626	2.69185	3.09583	3.78536	3.97224																				ENSMUSG00000061816	Myl1	33.5561	73.8452	269.441	31.1467	49.0683	35.0238			ENSMUSG00000022197	Pdzd2	5.9	7.19	8.78	8.44					ENSMUSG00000032093	Cd3e	11.6083
ENSMUSG00000026117	Zap70	4.64355	3.41981	3.77943	7.78644	8.40934	8.25667																				ENSMUSG00000062098	Btbd3	7.30082	4.35788	7.79747	4.7081	3.18969	5.09824			ENSMUSG00000022203	Efs	2.81	2.01	3.66	3.58					ENSMUSG00000032094	Cd3d	5.91605
ENSMUSG00000026131	Dst	71.4305	71.2423	68.108	51.1758	61.1264	63.0504																				ENSMUSG00000062908	Acadm	323.6	321.289	425.627	308.937	227.102	185.639			ENSMUSG00000022210	Dhrs4	43.91	42.14	63.2	60.1					ENSMUSG00000032181	Scg3	2.37834
ENSMUSG00000026135	Zfp142	3.16708	1.48236	3.03707	1.71049	3.3091	1.35382																				ENSMUSG00000063428	Ddo	7.02818	6.21561	7.98308	6.92343	3.43293	3.30288			ENSMUSG00000022217	Emc9	20.24	24.1	32.27	30.95					ENSMUSG00000032186	Tmod2	1.12655
ENSMUSG00000026153	Fam135a	3.72874	5.45096	4.79296	3.19984	2.67657	2.88552																				ENSMUSG00000063694	Cycs	148.177	141.321	163.263	148.633	90.8425	85.4477			ENSMUSG00000022235	Cmbl	31.47	33.43	56.05	55.09					ENSMUSG00000032220	Myo1e	13.9634
ENSMUSG00000026180	Cxcr2	2.10151	1.50331	1.72816	3.43374	3.5024	5.25361																				ENSMUSG00000063873	Slc24a3	12.3088	12.9653	12.3285	10.3797	9.79485	7.91568			ENSMUSG00000022253	Nadk2	6.91	8.93	11.28	11.08					ENSMUSG00000032254	Kif23	2.64958
ENSMUSG00000026222	Sp100	102.552	82.2623	83.1431	123.83	165.771	145.02																				ENSMUSG00000063889	Crem	4.31534	4.89685	3.34582	3.40499	3.24595	2.85957			ENSMUSG00000022297	Fzd6	1.99	2.81	4.06	3.28					ENSMUSG00000032322	Pstpip1	16.0978
ENSMUSG00000026360	Rgs2	11.941	9.77612	7.75696	7.72814	3.9427	8.94191																				ENSMUSG00000064141	Zfp69	0.873263	1.24829	1.51645	0.496621	0.943638	0.846518			ENSMUSG00000022305	Lrp12	3.08	3.45	4.43	4.56					ENSMUSG00000032344	Cgas	1.1914
ENSMUSG00000026395	Ptprc	80.7538	39.272	49.1884	86.4721	86.7398	100.053																				ENSMUSG00000064225	Paqr9	10.6801	10.8278	8.09582	9.44067	6.8202	5.49244			ENSMUSG00000022332	Khdrbs3	5.51	5.96	6.42	6.58					ENSMUSG00000032436	Cmtm7	6.57952
ENSMUSG00000026407	Cacna1s	1.04299	1.49413	6.32402	0.884688	1.26832	0.907351																				ENSMUSG00000068270	Shroom4	2.63081	2.38796	3.31261	1.62091	1.899	1.9024			ENSMUSG00000022354	Ndufb9	227.54	207.08	414.63	407.56					ENSMUSG00000032446	Eomes	2.25769
ENSMUSG00000026430	Rassf5	13.1497	8.183	10.4011	17.5596	16.4723	15.6183																				ENSMUSG00000070385	Ampd1	0.204602	0.408578	3.88569	0.01634	0.126978	0.348253			ENSMUSG00000022383	Ppara	2.37	2.03	13.18	13.55					ENSMUSG00000032561	Acpp	1.12336
ENSMUSG00000026490	Cdc42bpa	13.3579	14.0173	15.2938	9.43961	12.3373	8.18117																				ENSMUSG00000070476	Fam217b	3.21305	2.65693	2.22345	1.62864	1.93706	1.96157			ENSMUSG00000022389	Tef	19.2	18.15	30.05	31.14					ENSMUSG00000032624	Eml4	11.185
ENSMUSG00000026527	Rgs7	16.4689	14.1427	15.4707	11.4689	9.83924	9.76113																				ENSMUSG00000071226	Cecr2	3.65494	5.03699	3.27745	4.08178	2.89265	4.45795			ENSMUSG00000022404	Slc25a17	34.43	35.57	51.35	52.88					ENSMUSG00000032690	Oas2	3.13235
ENSMUSG00000026581	Sell	32.6698	22.265	13.6431	41.167	47.7435	49.9508																				ENSMUSG00000074218	Cox7a1	80.7236	177.093	196.063	90.484	40.0756	11.6609			ENSMUSG00000022414	Tab1	8.29	9.61	11	10.93					ENSMUSG00000032782	Cntrob	2.25968
ENSMUSG00000026594	Ralgps2	12.4012	6.11234	7.10353	11.1988	16.8839	13.5115																				ENSMUSG00000075232	Amd1	15.8613	11.885	31.2203	14.0171	12.5968	15.1798			ENSMUSG00000022419	Deptor	15.58	16.95	24.6	24.34					ENSMUSG00000033220	Rac2	23.0128
ENSMUSG00000026616	Cr2	11.9161	7.7626	6.95017	12.1664	13.165	14.791																				ENSMUSG00000075704	Txnrd2	8.6481	9.69757	7.74195	7.97831	5.86384	5.84535			ENSMUSG00000022437	Samm50	36.76	43.07	53.67	55.24					ENSMUSG00000033350	Chst2	2.55631
ENSMUSG00000026669	Mcm10	1.66256	1.03198	1.61886	2.01204	2.3263	3.05472																				ENSMUSG00000078486	Perm1	0.537406	0.725586	1.77855	0.535439	0.207502	0.142018			ENSMUSG00000022450	Ndufa6	249.25	247.71	345.34	352.68					ENSMUSG00000033355	Rtp4	10.4233
ENSMUSG00000026773	Pfkfb3	117.876	218.817	186.741	153.256	150.408	117.297																				ENSMUSG00000078532	Nkain1	3.00192	3.65077	4.16441	2.58323	2.37504	1.83127			ENSMUSG00000022471	Xrcc6	28.87	30.39	45.54	45.82					ENSMUSG00000033450	Tagap	3.44127
ENSMUSG00000026778	Prkcq	6.10943	3.85301	6.3795	9.5107	9.20538	8.70155																				ENSMUSG00000078861	Zfp931	3.48125	4.47613	5.16897	3.80275	3.35122	2.28337			ENSMUSG00000022474	Pmm1	29.78	29.56	65.85	65.73					ENSMUSG00000033767	Tmem131l	15.8897
ENSMUSG00000026786	Apbb1ip	23.8819	19.3056	18.3262	32.3106	29.9807	33.5011																				ENSMUSG00000078864	Gm14322	3.66512	4.65808	3.62451	3.24794	2.6813	3.06498			ENSMUSG00000022477	Aco2	171.68	179.15	517.09	535.66					ENSMUSG00000033970	Rfc3	5.02972
ENSMUSG00000026817	Ak1	4.5952	10.1862	27.5639	5.18444	4.97882	4.12574																				ENSMUSG00000079508	Apoo	22.0414	23.1311	23.8997	19.7378	15.5087	16.5071			ENSMUSG00000022484	Hoxc10	6.04	6.7	8.2	8.02					ENSMUSG00000034035	Ccdc17	2.13031
ENSMUSG00000026827	Gpd2	35.4898	28.7337	25.1825	23.6193	13.5629	10.4028																				ENSMUSG00000086247	Gm15787	6.29181	7.41484	7.05614	6.03937	3.88008	5.5487			ENSMUSG00000022490	Ppp1r1a	28.55	25.4	55.6	58.7					ENSMUSG00000034116	Vav1	21.9849
ENSMUSG00000026832	Cytip	8.26225	5.16567	5.37676	8.77303	10.4381	8.82322																				ENSMUSG00000087385	Frg2f1	3.52587	4.41751	6.97619	3.19191	4.05752	4.27181			ENSMUSG00000022519	Srl	1.85	1.61	2.87	3.48					ENSMUSG00000034266	Batf	5.31147
ENSMUSG00000026834	Acvr1c	9.14076	11.3192	9.95759	7.91186	6.94901	9.44436																				ENSMUSG00000089824	Rbm12	1.13644	1.06437	2.77961	1.02249	1.17728	0.805537			ENSMUSG00000022528	Hes1	6.72	10.01	11.25	9.47					ENSMUSG00000034317	Trim59	3.15565
ENSMUSG00000026840	Lamc3	1.81233	1.97623	2.61072	1.3302	1.2886	1.52846																				ENSMUSG00000110195	Pde2a	10.3731	24.234	13.6918	12.4705	20.6291	13.0217			ENSMUSG00000022537	Tmem44	2.04	2.43	2.84	2.81					ENSMUSG00000034330	Plcg2	13.6245
ENSMUSG00000026875	Traf1	7.70081	7.08258	6.05778	12.5808	13.48	12.4955																				ENSMUSG00000110613	Lncbate1	16.2934	12.9697	14.1915	8.81187	8.51909	10.4319			ENSMUSG00000022546	Gpt	32.26	32.99	42.08	48.93					ENSMUSG00000034401	Spata6	3.57802
ENSMUSG00000026922	Agpat2	139.271	704.34	82.6735	109.569	62.3981	72.1372																				ENSMUSG00000117310	Ptp4a1	8.64663	7.59692	10.637	5.29509	8.89726	5.48075			ENSMUSG00000022551	Cyc1	97.57	105.65	214.98	214.18					ENSMUSG00000034459	Ifit1	6.64329
ENSMUSG00000026950	Neb	0.26785	6.4329	16.7422	0.297796	1.23857	1.52185																														ENSMUSG00000022555	Dgat1	68.19	69.79	136.13	144.92					ENSMUSG00000034509	Mad2l1bp	1.32897
ENSMUSG00000026972	Arrdc1	6.29662	4.3526	4.8807	7.64532	9.73427	7.29574																														ENSMUSG00000022562	Oplah	15.75	17.98	33.79	35.75					ENSMUSG00000034634	Ly6d	8.49483
ENSMUSG00000026979	Psd4	4.09713	2.58858	2.61681	6.25166	7.32317	5.74317																														ENSMUSG00000022574	Naprt	6.99	8.62	7.42	7.48					ENSMUSG00000034641	Cd300ld	17.5015
ENSMUSG00000026980	Ly75	2.54625	1.41627	1.79394	3.3257	3.38559	3.19386																														ENSMUSG00000022707	Gbe1	36.41	41.73	82.09	83.38					ENSMUSG00000034664	Itga2b	7.65484
ENSMUSG00000026981	Il1rn	3.98339	1.97682	1.87215	5.14783	5.96701	5.1392																														ENSMUSG00000022751	Nit2	27.12	26.17	29.17	29.16					ENSMUSG00000034748	Sirt6	1.06089
ENSMUSG00000026989	Dapl1	2.45431	3.1435	2.60256	4.86691	8.48126	6.39288																														ENSMUSG00000022758	P2rx6	1.3	1.27	2.43	3.25					ENSMUSG00000034833	Tespa1	11.5906
ENSMUSG00000027195	Hsd17b12	146.001	127.203	98.5467	130.358	51.0784	60.5178																														ENSMUSG00000022797	Tfrc	16.22	17.09	25.61	25.17					ENSMUSG00000034855	Cxcl10	2.69785
ENSMUSG00000027217	Tspan18	38.7822	34.7964	27.0588	26.4383	21.9891	22.3302																														ENSMUSG00000022820	Ndufb4	28.45	30.87	45.52	41.26					ENSMUSG00000034917	Tjp3	1.75815
ENSMUSG00000027246	Ell3	4.89631	2.37582	1.82268	6.20565	6.49203	6.48449																														ENSMUSG00000022853	Ehhadh	13.35	13.45	46.38	48.73					ENSMUSG00000034949	Zfr2	1.08703
ENSMUSG00000027274	Mkks	3.06703	2.75617	2.48118	1.63146	1.76551	2.17512																														ENSMUSG00000022865	Cxadr	2.36	2	8.89	10.44					ENSMUSG00000034959	Rubcnl	3.10684
ENSMUSG00000027306	Nusap1	2.41924	1.81551	3.16138	3.23198	5.26789	5.72666																														ENSMUSG00000022956	Atp5o	263.07	260.25	380.74	392.48					ENSMUSG00000035186	Ubd	27.8812
ENSMUSG00000027313	Chac1	1.28471	2.60632	1.22073	0.755231	0.850929	0.658008																														ENSMUSG00000023019	Gpd1	330.48	321.33	1194.1	1209.37					ENSMUSG00000035242	Oaz1	14.6203
ENSMUSG00000027341	Tmem230	3.249	3.56404	3.60469	6.17764	5.83389	4.21255																														ENSMUSG00000023044	Csad	64.12	75.34	102.95	95.55					ENSMUSG00000035352	Ccl12	15.7017
ENSMUSG00000027368	Dusp2	2.32415	2.52219	3.09918	4.02722	4.04237	4.38606																														ENSMUSG00000023074	Mospd1	13.72	15.57	19.18	18.12					ENSMUSG00000035385	Ccl2	5.67997
ENSMUSG00000027456	Sdcbp2	1.2287	1.50958	1.66941	0.879028	1.1965	0.833708																														ENSMUSG00000023079	Gtf2ird1	13.83	10.48	19.66	16.42					ENSMUSG00000035439	Haus8	4.6294
ENSMUSG00000027469	Tpx2	3.20146	1.95033	4.53569	4.84367	5.61975	6.35233																														ENSMUSG00000023089	Ndufa5	89.67	97.99	191.59	192.81					ENSMUSG00000035458	Tnni3	3.34206
ENSMUSG00000027514	Zbp1	20.3485	13.6037	11.9766	20.7515	45.5357	28.9861																														ENSMUSG00000023094	Msrb2	8.84	9.59	17.01	12.7					ENSMUSG00000035692	Isg15	8.72445
ENSMUSG00000027580	Helz2	8.81313	7.37633	6.24851	12.2846	14.2616	12.2694																														ENSMUSG00000023266	Frs3	1.36	1.61	2.31	2.2					ENSMUSG00000035697	Arhgap45	47.9703
ENSMUSG00000027698	Nceh1	5.17134	5.37991	5.16483	8.22076	6.68793	8.21175																														ENSMUSG00000023328	Ache	1.5	1.76	2.59	2.96					ENSMUSG00000035842	Ddx11	2.52127
ENSMUSG00000027792	Bche	16.0863	14.3441	13.4693	10.0424	11.6698	9.54376																														ENSMUSG00000023456	Tpi1	139.24	139.22	215.17	217.22					ENSMUSG00000036006	Ripor2	11.777
ENSMUSG00000027809	Etfdh	92.6312	108.629	110.776	98.9146	60.9782	58.8779																														ENSMUSG00000023571	C1qtnf12	18.94	16.78	35.48	38.07					ENSMUSG00000036526	Card11	9.27037
ENSMUSG00000027833	Shox2	10.0788	15.8276	12.1887	5.89077	12.5985	8.74133																														ENSMUSG00000023806	Rsph3b	14.89	17.71	18.04	19.56					ENSMUSG00000036594	H2-Aa	222.032
ENSMUSG00000027843	Ptpn22	9.14754	8.32773	12.4199	19.0961	15.1049	18.8216																														ENSMUSG00000023826	Prkn	1.3	0.88	1.11	2.26					ENSMUSG00000036853	Mcoln3	1.65982
ENSMUSG00000027859	Ngf	2.30374	1.91847	1.8821	1.20474	1.18077	1.61724																														ENSMUSG00000023832	Acat2	36.95	37.3	63.53	62.59					ENSMUSG00000036986	Pml	10.167
ENSMUSG00000027863	Cd2	51.7782	21.3488	26.2597	45.3326	81.9674	46.4594																														ENSMUSG00000023861	Mpc1	292.96	277.41	704.07	742.66					ENSMUSG00000037103	Dcaf15	2.58933
ENSMUSG00000027985	Lef1	7.97346	5.74438	7.78808	11.5628	13.8662	12.505																														ENSMUSG00000023951	Vegfa	95.55	89.35	136.14	125.56					ENSMUSG00000037280	Galnt6	6.71169
ENSMUSG00000028124	Gclm	3.9434	3.87101	2.8386	2.94068	2.25156	2.23476																														ENSMUSG00000023959	Clic5	2.81	2.82	5.38	5.47					ENSMUSG00000037313	Tacc3	5.12371
ENSMUSG00000028127	Abcd3	82.1529	64.8207	63.306	57.0487	39.869	38.2213																														ENSMUSG00000024038	Ndufv3	190.6	175.48	259.24	252.26					ENSMUSG00000037318	Traf3ip3	28.3657
ENSMUSG00000028150	Rorc	12.9888	9.98354	12.4551	7.52608	7.91847	8.61356																														ENSMUSG00000024099	Ndufv2	81.15	92.79	165.43	182.07					ENSMUSG00000037337	Map4k1	11.098
ENSMUSG00000028179	Cth	7.48328	3.82965	6.12986	3.77873	3.62761	4.95883																														ENSMUSG00000024132	Eci1	85.28	84.06	164.14	166.33					ENSMUSG00000037348	Paqr7	1.08739
ENSMUSG00000028229	Rmdn1	23.5716	25.7493	32.7881	23.0471	18.5892	17.39																														ENSMUSG00000024158	Hagh	33.87	35.49	43.86	44.61					ENSMUSG00000037370	Enpp1	2.47772
ENSMUSG00000028238	Atp6v0d2	1.09722	1.02119	1.80919	2.61172	1.48402	3.02754																														ENSMUSG00000024228	Nudt12	4.3	4.01	8.92	8.5					ENSMUSG00000037447	Arid5a	8.65882
ENSMUSG00000028261	Ndufaf4	4.55418	3.87026	5.1774	3.3581	3.36702	3.05507																														ENSMUSG00000024340	Btnl2	2.94	2.89	4.4	4.27					ENSMUSG00000037533	Rapgef6	15.226
ENSMUSG00000028282	Casp8ap2	6.36533	8.21373	7.87597	10.6448	11.685	10.7146																														ENSMUSG00000024359	Hspa9	143.78	148.56	232.03	235.47					ENSMUSG00000037544	Dlgap5	1.44834
ENSMUSG00000028347	Tmeff1	21.5838	25.7868	25.3075	15.3677	19.5881	19.1315																														ENSMUSG00000024414	Mrpl27	49.16	49.31	59.52	61.81					ENSMUSG00000037548	H2-DMb2	68.4154
ENSMUSG00000028348	Cavin4	0.287959	0.981441	2.63152	0.170522	0.225619	0.485847																														ENSMUSG00000024480	Ap3s1	63.94	65.61	83.03	89.91					ENSMUSG00000037649	H2-DMa	13.9641
ENSMUSG00000028362	Tnfsf8	2.83061	2.08874	2.8261	5.38513	5.25804	4.62565																														ENSMUSG00000024507	Hsd17b4	59.7	64.72	94.25	93.47					ENSMUSG00000037731	Themis2	12.9872
ENSMUSG00000028364	Tnc	2.88961	3.01741	2.41607	3.97325	4.02308	4.86918																														ENSMUSG00000024524	Gnal	1.16	1.36	1.84	1.64					ENSMUSG00000037849	Ifi206	6.70252
ENSMUSG00000028399	Ptprd	12.1536	12.9696	9.94296	6.74868	4.75521	8.5426																														ENSMUSG00000024525	Impa2	11.72	10.11	18.64	25.37					ENSMUSG00000037922	Bank1	25.6323
ENSMUSG00000028427	Aqp7	9.31018	9.83008	10.4216	6.10954	7.75713	7.3217																														ENSMUSG00000024526	Cidea	105.81	103.21	340.78	357.06					ENSMUSG00000037944	Ccr7	3.93903
ENSMUSG00000028459	Cd72	24.8135	13.6555	16.28	30.4568	28.0755	33.0448																														ENSMUSG00000024527	Afg3l2	29.63	31.03	42.42	43.83					ENSMUSG00000037946	Fgd3	3.44438
ENSMUSG00000028460	Sit1	4.0244	2.71848	3.13133	6.1384	4.70625	4.91887																														ENSMUSG00000024588	Fech	27.64	27.53	38.2	37.08					ENSMUSG00000038301	Snx10	19.7542
ENSMUSG00000028480	Glipr2	7.57173	5.47201	7.2428	9.75659	10.685	11.1362																														ENSMUSG00000024667	Tmem216	9.9	10.27	14.86	11.91					ENSMUSG00000038421	Fcrla	3.76067
ENSMUSG00000028494	Plin2	230.507	245.222	185.436	189.019	162.196	142.387																														ENSMUSG00000024683	Mrpl16	30.68	33.33	42.8	40.72					ENSMUSG00000038521	C1s1	106.031
ENSMUSG00000028518	Prkaa2	2.08839	1.70711	2.28764	1.41994	0.921344	1.3343																														ENSMUSG00000024747	Aldh1a7	36.82	36.78	54.43	53.85					ENSMUSG00000038524	Fchsd1	1.04133
ENSMUSG00000028532	Cachd1	6.23525	7.70732	6.65009	10.8846	11.8032	10.3796																														ENSMUSG00000024782	Ak3	58.08	59.17	74.9	78.66					ENSMUSG00000038642	Ctss	234.635
ENSMUSG00000028545	Bend5	7.80721	5.0307	4.38182	9.02899	12.0957	9.64068																														ENSMUSG00000024785	Rcl1	20.38	21.57	26.4	27.08					ENSMUSG00000038644	Pold1	4.60721
ENSMUSG00000028565	Nfia	5.24457	6.32978	5.58571	4.76304	3.63906	3.69942																														ENSMUSG00000024866	Acy3	7.19	11.19	11.16	13.54					ENSMUSG00000038695	Josd2	4.21843
ENSMUSG00000028572	Hook1	4.95946	3.16963	2.76554	4.30367	4.12204	5.37434																														ENSMUSG00000024892	Pcx	169.46	177.23	285.61	277.12					ENSMUSG00000039193	Nlrc4	1.13959
ENSMUSG00000028613	Lrp8	1.44204	0.772773	1.15275	2.68797	2.56661	3.53353																														ENSMUSG00000024924	Vldlr	6.32	7.71	14.06	14.36					ENSMUSG00000039217	Il18	11.5785
ENSMUSG00000028687	Mutyh	2.79026	2.75369	2.39165	4.074	5.08753	3.38676																														ENSMUSG00000024944	Arl2	18.24	17.67	26.28	22.91					ENSMUSG00000039264	Gimap3	22.6654
ENSMUSG00000028701	Lurap1	0.837582	0.947226	1.23138	0.784477	0.712434	0.715272																														ENSMUSG00000024953	Prdx5	116.74	115.57	145.47	154.61					ENSMUSG00000039308	Ndst2	2.8357
ENSMUSG00000028773	Fabp3	18.4443	52.1453	103.616	21.1571	6.83166	2.14084																														ENSMUSG00000024955	Esrra	33.11	34.33	49.75	46.76					ENSMUSG00000039621	Prex1	11.6224
ENSMUSG00000028873	Cdca8	3.76579	5.4407	5.89977	6.75191	6.3673	10.3349																														ENSMUSG00000024972	Lgals12	36.86	39.3	50.74	55.28					ENSMUSG00000039747	Orai2	6.58493
ENSMUSG00000028874	Fgr	7.92059	4.65092	3.72418	10.6509	9.88657	15.0791																														ENSMUSG00000024978	Gpam	27.25	30.48	57.02	55.34					ENSMUSG00000039774	Galnt12	3.25798
ENSMUSG00000028914	Casp9	3.67189	3.40081	2.79532	3.05513	2.90877	3.05553																														ENSMUSG00000024981	Acsl5	43.07	42.3	63.91	62.29					ENSMUSG00000039783	Kmo	4.77555
ENSMUSG00000028967	Errfi1	13.7845	20.6696	22.6657	14.2494	10.1119	16.1807																														ENSMUSG00000024997	Prdx3	88.52	88.03	153.42	158.74					ENSMUSG00000039981	Zc3h12d	3.1324
ENSMUSG00000028976	Slc2a5	2.59911	0.715533	0.701151	0.948374	0.2441	0.074702																														ENSMUSG00000025006	Sorbs1	104.71	101.66	151.96	165.12					ENSMUSG00000039997	Ifi203	37.2917
ENSMUSG00000029027	Dffb	2.32186	3.35062	2.46349	4.43754	3.64448	5.36877																														ENSMUSG00000025059	Gk	4.54	3.89	22.07	21.53					ENSMUSG00000040010	Slc7a5	2.47679
ENSMUSG00000029082	Bst1	2.7448	1.97553	2.3942	4.70085	4.46844	5.32243																														ENSMUSG00000025068	Gsto1	47.52	43.24	72.52	69.03					ENSMUSG00000040061	Plcb2	5.79104
ENSMUSG00000029094	Afap1	16.5863	12.6943	10.6331	8.33923	8.14279	8.07772																														ENSMUSG00000025153	Fasn	1001.49	1045.82	2004.12	2016.04					ENSMUSG00000040084	Bub1b	2.82786
ENSMUSG00000029163	Emilin1	5.31339	4.26007	5.02909	7.15422	6.67375	10.8763																														ENSMUSG00000025169	Ogfod3	9.05	9.78	11.39	12.61					ENSMUSG00000040195	Nemp1	3.62316
ENSMUSG00000029167	Ppargc1a	7.15724	7.22532	6.51293	6.33773	2.95775	2.01469																														ENSMUSG00000025175	Fn3k	2.88	2.6	6.21	5.5					ENSMUSG00000040276	Pacsin1	1.77056
ENSMUSG00000029177	Cenpa	2.54044	2.44117	4.15346	5.21492	4.52091	4.52945																														ENSMUSG00000025176	Hoga1	0.5	1.73	3.59	2.06					ENSMUSG00000040345	Arhgap9	9.65172
ENSMUSG00000029190	D5Ertd579e	46.5766	37.2384	31.8166	32.7657	27.3692	19.6659																														ENSMUSG00000025204	Ndufb8	213.58	234.69	405.15	411.7					ENSMUSG00000040350	Trim7	10.122
ENSMUSG00000029204	Rhoh	6.1898	3.85714	3.34403	6.5079	9.29502	7.55254																														ENSMUSG00000025260	Hsd17b10	82.28	83.74	104.42	105.82					ENSMUSG00000040528	Milr1	2.53795
ENSMUSG00000029217	Tec	10.3499	7.93797	7.57794	13.8152	16.0616	14.8632																														ENSMUSG00000025270	Alas2	2.81	3.56	5.9	5.72					ENSMUSG00000040592	Cd79b	29.8268
ENSMUSG00000029254	Stap1	10.6475	7.19363	7.08229	9.79711	13.2374	13.7701																														ENSMUSG00000025271	Pfkfb1	12.73	13.32	19.83	18.87					ENSMUSG00000040618	Pck2	4.30472
ENSMUSG00000029299	Abcg3	4.41556	3.68062	3.45632	5.73588	6.2611	8.30141																														ENSMUSG00000025277	Abhd6	10.56	9.99	18	15.98					ENSMUSG00000040663	Clcf1	2.0223
ENSMUSG00000029380	Cxcl1	0.913803	1.55215	1.15667	2.71953	3.01424	1.72483																														ENSMUSG00000025393	Atp5b	1490.04	1518.94	2493.33	2353.93					ENSMUSG00000040747	Cd53	37.6482
ENSMUSG00000029449	Rhof	2.21328	1.4688	2.14924	2.04819	2.52913	2.86633																														ENSMUSG00000025420	Katnal2	1.11	1.44	2.21	2.73					ENSMUSG00000040751	Lat2	13.7305
ENSMUSG00000029552	Tes	4.56184	5.1775	5.23695	6.31062	8.6747	9.80056																														ENSMUSG00000025421	Hdhd2	20.15	18.64	23.95	26.28					ENSMUSG00000040940	Arhgef1	107.509
ENSMUSG00000029561	Oasl2	11.8208	9.47152	6.17644	11.5679	19.0829	13.9037																														ENSMUSG00000025428	Atp5a1	376.19	405.1	611.5	615.02					ENSMUSG00000041272	Tox	1.5879
ENSMUSG00000029641	Rasl11a	1.01021	1.26968	1.11732	1.46042	1.85431	2.29101																														ENSMUSG00000025464	Paox	20.43	13.63	18.29	18.69					ENSMUSG00000041481	Serpina3g	19.0341
ENSMUSG00000029716	Tfr2	0.889542	1.88894	0.84216	0.941393	0.996628	0.723505																														ENSMUSG00000025465	Echs1	104.71	107.38	208.49	216.76					ENSMUSG00000041515	Irf8	26.1567
ENSMUSG00000030037	Mrpl53	3.06066	2.8615	4.54528	2.01347	2.42081	2.46748																														ENSMUSG00000025466	Fuom	15.11	19.15	37.59	35.94					ENSMUSG00000041538	H2-Ob	57.3978
ENSMUSG00000030047	Arhgap25	9.70317	8.19783	7.47971	12.9365	15.8936	17.0207																														ENSMUSG00000025479	Cyp2e1	438.87	433.05	730.54	749.55					ENSMUSG00000041642	Kif21b	9.30364
ENSMUSG00000030091	Nup210	6.26445	4.5889	3.71754	6.67108	7.27942	7.49316																														ENSMUSG00000025486	Sirt3	11.1	12.27	23.37	20.7					ENSMUSG00000041827	Oasl1	1.31171
ENSMUSG00000030103	Bhlhe40	29.9135	13.904	43.7966	9.64065	11.5694	16.5172																														ENSMUSG00000025488	Cox8b	277.61	273.8	1059.43	1063.26					ENSMUSG00000041831	Sytl3	2.05361
ENSMUSG00000030107	Usp18	7.63056	5.85702	4.63609	8.14968	15.798	8.73137																														ENSMUSG00000025495	Ptdss2	9.61	7.88	12.98	13.19					ENSMUSG00000041954	Tnfrsf18	3.78535
ENSMUSG00000030137	Tuba8	3.62631	2.26977	4.20285	2.04025	1.57794	2.02393																														ENSMUSG00000025503	Taldo1	281.74	279.46	445.76	451.25					ENSMUSG00000042351	Grap2	9.1883
ENSMUSG00000030156	Cd69	5.12663	3.28447	3.57975	6.40834	10.1113	6.05442																														ENSMUSG00000025509	Pnpla2	369.94	393.44	667.38	704.67					ENSMUSG00000042474	Fcmr	50.4463
ENSMUSG00000030165	Klrd1	7.49743	5.92546	5.81717	10.2215	10.0468	10.399																														ENSMUSG00000025525	Apool	21.66	21.21	27.43	30.67					ENSMUSG00000042489	Clspn	1.68083
ENSMUSG00000030170	Wnt5b	1.37491	1.48498	1.69731	0.858449	1.02578	1.1693																														ENSMUSG00000025545	Clybl	30.3	28.48	56.06	58.89					ENSMUSG00000042817	Flt3	2.04848
ENSMUSG00000030189	Ybx3	162.74	146.393	224.718	122.638	124.594	135.643																														ENSMUSG00000025584	Pde8a	8.52	9.59	11.41	12.04					ENSMUSG00000043008	Klhl6	11.0165
ENSMUSG00000030200	Bcl2l14	1.28593	0.8423	0.88381	2.9218	1.79283	1.57935																														ENSMUSG00000025651	Uqcrc1	160.22	166.55	317.11	321.27					ENSMUSG00000043131	Mob1a	6.24464
ENSMUSG00000030220	Arhgdib	133.961	82.9733	136.467	195.282	201.679	181.144																														ENSMUSG00000025656	Arhgef9	2.5	3.68	3.97	4.12					ENSMUSG00000043251	Exoc3l	1.81662
ENSMUSG00000030246	Ldhb	50.2971	56.3673	56.1204	46.9495	42.3542	30.7041																														ENSMUSG00000025666	Tmem47	1.71	2.53	2.39	2.79					ENSMUSG00000043263	Ifi209	29.8895
ENSMUSG00000030256	Bhlhe41	7.50282	3.30084	7.00733	3.44747	3.92412	2.4611																														ENSMUSG00000025732	Mcrip2	42.11	38.43	107.25	100.9					ENSMUSG00000043931	Gimap7	10.7748
ENSMUSG00000030259	Rassf8	9.73449	11.352	9.37811	9.51949	8.40361	5.69974																														ENSMUSG00000025735	Rhbdl1	4.03	5.28	7.93	7.18					ENSMUSG00000044393	Dsg2	3.4763
ENSMUSG00000030263	Lrmp	22.0669	12.0575	13.0268	28.307	25.5608	32.4253																														ENSMUSG00000025745	Hadha	121.02	131.97	280.89	290.48					ENSMUSG00000044453	Ffar1	2.2598
ENSMUSG00000030336	Cd27	22.5404	15.3926	19.3391	31.4661	35.2491	33.0576																														ENSMUSG00000025759	Mfsd8	10.22	10.3	13.59	16.42					ENSMUSG00000044703	Phf11a	3.04331
ENSMUSG00000030413	Pglyrp1	6.11335	4.96472	8.40632	10.3348	10.7874	11.954																														ENSMUSG00000025781	Atp5c1	284.35	280.23	358.32	367.47					ENSMUSG00000044734	Serpinb1a	20.978
ENSMUSG00000030468	Siglecg	7.06289	5.28202	4.91037	8.74372	10.1729	9.78341																														ENSMUSG00000025792	Slc25a10	86.59	88.05	156.59	161.04					ENSMUSG00000044827	Tlr1	6.93143
ENSMUSG00000030483	Cyp2b10	0.291299	0.912896	2.1877	0.641076	0.07309	0.279993																														ENSMUSG00000025815	Dhtkd1	2.12	2.19	2.51	2.46					ENSMUSG00000045165	AI467606	4.58499
ENSMUSG00000030484	Lypd5	3.79147	9.3144	6.43642	2.47542	4.65188	3.56205																														ENSMUSG00000025867	Cplx2	1.46	1.62	1.93	2.19					ENSMUSG00000045193	Cirbp	14.9219
ENSMUSG00000030577	Cd22	25.3344	19.6174	13.615	30.5772	32.3889	35.2332																														ENSMUSG00000025875	Tspan17	11.25	11.33	15.62	13.59					ENSMUSG00000045273	Cenph	0.985365
ENSMUSG00000030592	Ryr1	0.171216	2.10505	7.41568	0.305026	0.466405	0.856879																														ENSMUSG00000025876	Unc5a	2.84	3.12	5.44	5.11					ENSMUSG00000045322	Tlr9	6.15636
ENSMUSG00000030672	Mylpf	3.60791	21.2141	88.1645	1.29796	10.4632	8.52847																														ENSMUSG00000025885	Myo5b	0.81	1.22	2.58	2.06					ENSMUSG00000045826	Ptprcap	67.2489
ENSMUSG00000030677	Kif22	1.46707	1.11308	2.20735	2.72337	2.32462	3.42155																														ENSMUSG00000025902	Sox17	7.7	4.94	7.46	9.07					ENSMUSG00000045932	Ifit2	9.41394
ENSMUSG00000030682	Cdipt	4.08317	5.12825	3.90715	11.9528	5.8628	6.07418																														ENSMUSG00000025911	Adhfe1	35.74	42.73	56.31	60.35					ENSMUSG00000046688	Tifa	2.83171
ENSMUSG00000030704	Rab6a	30.2193	26.4029	42.5223	22.5396	25.4428	23.3685																														ENSMUSG00000025937	Lactb2	13.12	12.71	19.93	24.12					ENSMUSG00000046721	Rpl14-ps1	4.03965
ENSMUSG00000030707	Coro1a	66.9624	47.7986	45.3817	81.0121	87.247	93.3875																														ENSMUSG00000025940	Tmem70	29.53	37.11	40.38	46.23					ENSMUSG00000046947	Adck2	1.75448
ENSMUSG00000030724	Cd19	16.911	10.681	10.1423	26.9646	36.175	23.031																														ENSMUSG00000025950	Idh1	74.47	78.74	119.36	126.37					ENSMUSG00000047180	Neurl3	10.5511
ENSMUSG00000030730	Atp2a1	0.04157	33.6574	137.537	0.043417	4.5537	5.10668																														ENSMUSG00000025968	Ndufs1	68.29	70.38	115.48	116.37					ENSMUSG00000047181	Samd14	1.69145
ENSMUSG00000030742	Lat	23.5569	16.9702	19.8406	32.8861	34.6728	38.3619																														ENSMUSG00000026003	Acadl	141.58	148.02	406.99	419.42					ENSMUSG00000047281	Sfn	11.043
ENSMUSG00000030745	Il21r	13.7869	7.23489	6.99103	32.8943	19.1947	22.6767																														ENSMUSG00000026017	Carf	2.33	3	4.11	2.72					ENSMUSG00000047330	Kcne4	4.13199
ENSMUSG00000030748	Il4ra	13.0282	10.0877	9.57684	15.6808	16.3641	17.5499																														ENSMUSG00000026027	Stradb	11.75	12.68	15.37	17.1					ENSMUSG00000047798	Cd300lf	1.92108
ENSMUSG00000030785	Cox6a2	0.396884	7.22045	22.5863	0.591919	2.46634	2.23418																														ENSMUSG00000026032	Ndufb3	164.35	155.36	212.92	202.13					ENSMUSG00000047810	Ccdc88b	6.44972
ENSMUSG00000030789	Itgax	3.21466	2.52463	2.99712	5.672	4.01802	5.19141																														ENSMUSG00000026064	Ptp4a1	3.61	3.86	4.41	7.43					ENSMUSG00000047880	Cxcr5	14.284
ENSMUSG00000030798	Cd37	45.7842	35.1109	27.2944	59.4009	61.3632	77.0063																														ENSMUSG00000026087	Mrpl30	121.39	119.78	160.35	170.39					ENSMUSG00000048251	Bcl11b	2.67395
ENSMUSG00000030830	Itgal	11.8418	6.91254	6.38464	14.117	12.4862	16.5466																														ENSMUSG00000026109	Tmeff2	2.19	2.3	2.72	3.16					ENSMUSG00000048327	Ckap2l	0.882456
ENSMUSG00000030852	Tacc2	17.6978	18.3963	23.9577	13.7637	14.4923	11.4815																														ENSMUSG00000026153	Fam135a	2.84	2.91	3.91	4.95					ENSMUSG00000048534	Jaml	3.73516
ENSMUSG00000030921	Trim30a	12.8596	10.0437	9.71634	15.8405	23.1068	19.7498																														ENSMUSG00000026154	Sdhaf4	21.34	22.39	28.64	29.99					ENSMUSG00000048865	Arhgap30	42.6201
ENSMUSG00000030946	Lhpp	10.7957	9.02815	8.80416	7.64975	5.07568	5.65398																														ENSMUSG00000026189	Pecr	8.67	8.52	18.74	16.37					ENSMUSG00000048895	Cdk5r1	0.995807
ENSMUSG00000031066	Usp11	2.46256	2.29223	2.51613	3.76701	4.45921	4.21209																														ENSMUSG00000026198	Abcb6	5.65	5.61	7.24	11.94					ENSMUSG00000049191	Rtl5	0.362934
ENSMUSG00000031097	Tnni2	1.07949	89.3338	406.335	2.0159	15.0844	17.0058																														ENSMUSG00000026260	Ndufa10	85.69	98.56	160.85	162.51					ENSMUSG00000049625	Tifab	1.66192
ENSMUSG00000031101	Sash3	11.4027	7.69075	8.5423	16.0161	17.7661	15.8711																														ENSMUSG00000026384	Ptpn4	10.43	13.14	13.87	13.76					ENSMUSG00000049734	Trex1	1.45008
ENSMUSG00000031112	Stk26	3.21154	2.5116	2.6077	4.54537	4.08153	4.31421																														ENSMUSG00000026385	Dbi	1548.19	1460.64	2234.72	2272.76					ENSMUSG00000049744	Arhgap15	6.25279
ENSMUSG00000031125	3830403N18Rik	1.5674	2.08955	1.5911	0.423539	0.710564	0.558819																														ENSMUSG00000026387	Sctr	2.72	2.79	4.7	3.4					ENSMUSG00000049866	Arl4c	9.86023
ENSMUSG00000031132	Cd40lg	1.78936	1.82835	1.64259	3.44374	3.03003	2.92102																														ENSMUSG00000026404	Ddx59	5.05	5.38	7.02	8.25					ENSMUSG00000049892	Rasd1	13.7054
ENSMUSG00000031155	Pim2	3.88506	2.93005	3.77023	5.10536	6.51602	7.19655																														ENSMUSG00000026411	Tmem9	11.29	9.83	14.24	13.13					ENSMUSG00000050010	Shisa3	1.90192
ENSMUSG00000031156	Slc35a2	1.00033	2.0176	1.76517	2.20371	2.48404	4.54655																														ENSMUSG00000026473	Glul	311.75	298.83	529.87	538.29					ENSMUSG00000050075	Gpr171	1.84032
ENSMUSG00000031165	Was	25.5952	21.5575	16.4365	31.1277	32.6407	37.1913																														ENSMUSG00000026489	Coq8a	29.37	32.76	70.83	67.59					ENSMUSG00000050106	Tmc8	2.36255
ENSMUSG00000031299	Pdha1	365.25	334.028	281.429	309.381	212.623	209.201																														ENSMUSG00000026492	Tfb2m	18.02	20.7	24.44	24.79					ENSMUSG00000050350	Gpr18	8.41442
ENSMUSG00000031304	Il2rg	64.0633	34.5519	50.1084	78.6148	81.2903	85.6257																														ENSMUSG00000026525	Opn3	3.59	5.46	9.51	7.44					ENSMUSG00000050357	Carmil2	8.43365
ENSMUSG00000031389	Arhgap4	14.2171	6.91346	9.12724	14.8344	18.7355	21.2167																														ENSMUSG00000026526	Fh1	69.28	67.52	109.75	105.53					ENSMUSG00000050592	Fam78a	4.09018
ENSMUSG00000031461	Myom2	0.034526	1.81803	11.675	0.032622	0.373416	0.623113																														ENSMUSG00000026527	Rgs7	4.33	5.03	10.32	10.56					ENSMUSG00000050600	Zfp831	1.66908
ENSMUSG00000031497	Tnfsf13b	4.23027	4.61849	3.65169	9.38139	4.82068	10.0017																														ENSMUSG00000026544	Dusp23	5.56	4.28	8.04	7.23					ENSMUSG00000050627	Gpd1l	3.67279
ENSMUSG00000031506	Ptpn7	4.13245	3.61703	4.8749	8.27852	5.70237	7.85008																														ENSMUSG00000026556	Vangl2	1.87	1.89	2.65	2.86					ENSMUSG00000050921	P2ry10	6.8267
ENSMUSG00000031519	Asb5	0.113119	1.37051	4.61251	0.342879	0.538085	0.705908																														ENSMUSG00000026567	Adcy10	1.42	0.66	4.31	5.01					ENSMUSG00000051124	Gimap9	18.188
ENSMUSG00000031530	Dusp4	11.4874	10.7289	7.73029	5.36498	5.58111	6.3905																														ENSMUSG00000026568	Mpc2	114.18	107.63	321.7	307.41					ENSMUSG00000051212	Gpr183	7.48744
ENSMUSG00000031543	Ank1	0.342321	4.01751	18.7548	0.38351	1.52217	0.937579																														ENSMUSG00000026571	Dcaf6	13.09	13.4	17.87	18.15					ENSMUSG00000051344	Plekhm3	1.77503
ENSMUSG00000031659	Adcy7	6.98235	4.78529	3.26064	7.55928	7.88156	8.73725																														ENSMUSG00000026589	Sec16b	2.49	2.57	3.48	3.67					ENSMUSG00000051457	Spn	20.9506
ENSMUSG00000031662	Snx20	10.3088	9.95399	8.98139	14.8913	14.5664	16.1932																														ENSMUSG00000026618	Iars2	23.41	24.27	33.31	34.04					ENSMUSG00000051502	Ufsp1	1.01583
ENSMUSG00000031673	Cdh11	1.67028	1.01343	1.11846	2.0582	1.84122	2.5891																														ENSMUSG00000026632	Tatdn3	14.02	13.27	15.78	15.65					ENSMUSG00000051504	Siglech	8.94469
ENSMUSG00000031748	Gnao1	5.00466	6.62398	4.63961	3.91013	4.20779	3.00198																														ENSMUSG00000026664	Phyh	83.1	80.82	131.1	142					ENSMUSG00000051506	Wdfy4	6.38238
ENSMUSG00000031791	Tmem38a	1.89164	4.38587	11.0624	2.0483	1.73388	2.19121																														ENSMUSG00000026672	Optn	16.42	15.72	23.95	26.02					ENSMUSG00000051590	Map3k19	1.30629
ENSMUSG00000031827	Cotl1	35.0577	29.2294	20.2204	37.7109	38.0184	56.7463																														ENSMUSG00000026675	Hsd17b7	2.87	3.92	4.14	4.32					ENSMUSG00000051682	Treml4	2.0452
ENSMUSG00000031838	Ifi30	44.5514	32.2173	27.1711	73.7796	51.572	65.5038																														ENSMUSG00000026687	Aldh9a1	32.54	33.65	42.24	40.23					ENSMUSG00000051735	Rinl	6.96334
ENSMUSG00000031877	Ces2g	2.55365	2.10659	2.59263	3.44572	3.76157	5.40438																														ENSMUSG00000026723	Trdmt1	6.14	5.86	5.04	6.3					ENSMUSG00000051998	Lax1	13.0131
ENSMUSG00000031933	Izumo1r	1.72066	1.70073	2.50871	3.88559	2.44157	3.86946																														ENSMUSG00000026773	Pfkfb3	113.35	118.96	174.83	168.75					ENSMUSG00000052013	Btla	13.2347
ENSMUSG00000031934	Panx1	1.51042	0.959844	1.77427	1.59788	2.19991	2.52855																														ENSMUSG00000026781	Acbd5	21.7	23.48	28.2	27.84					ENSMUSG00000052087	Rgs14	3.9448
ENSMUSG00000031972	Acta1	1.1093	36.8546	311.164	1.4761	15.1608	10.2201																														ENSMUSG00000026791	Slc2a8	6	6.62	8.02	7.89					ENSMUSG00000052142	Rasal3	17.5852
ENSMUSG00000031995	St14	2.37751	2.31598	2.55749	4.04052	3.36542	3.93691																														ENSMUSG00000026811	St6galnac6	11.35	9.47	16.97	16.31					ENSMUSG00000052248	Zeb2os	3.52273
ENSMUSG00000032000	Birc3	24.0434	21.6396	20.0679	32.1692	33.2131	32.6613																														ENSMUSG00000026817	Ak1	4.9	3.61	7.62	7.04					ENSMUSG00000052397	Ezr	46.9312
ENSMUSG00000032010	Usp2	10.6969	10.7702	17.3522	6.67835	6.57514	8.89596																														ENSMUSG00000026820	Ptges2	12.84	14.04	21.68	21.66					ENSMUSG00000052749	Trim30b	2.34684
ENSMUSG00000032011	Thy1	51.1572	49.559	45.2925	73.6745	65.013	82.7237																														ENSMUSG00000026827	Gpd2	23.91	26.06	63.17	62.59					ENSMUSG00000052776	Oas1a	7.62151
ENSMUSG00000032018	Sc5d	33.9128	18.7147	16.74	16.6398	16.4865	12.4571																														ENSMUSG00000026834	Acvr1c	5.49	6.37	11.83	11.63					ENSMUSG00000052837	Junb	10.4317
ENSMUSG00000032028	Nxpe2	4.30712	3.79927	2.83364	4.62038	5.08908	4.77194																														ENSMUSG00000026853	Crat	53.83	61.14	115.98	117.53					ENSMUSG00000052949	Rnf157	1.9466
ENSMUSG00000032053	Pou2af1	18.6858	9.59232	14.9849	25.5533	29.859	34.7704																														ENSMUSG00000026857	Ntmt1	10.49	9.97	10.81	12.4					ENSMUSG00000053044	Cd8b1	14.8686
ENSMUSG00000032064	Dixdc1	5.84634	4.51989	3.50511	3.34332	3.88579	1.80523																														ENSMUSG00000026858	Miga2	20.67	23.01	30.98	30.79					ENSMUSG00000053175	Bcl3	9.68214
ENSMUSG00000032092	Mpzl2	5.24474	2.84639	3.9325	2.72945	1.39015	3.11465																														ENSMUSG00000026880	Stom	26.25	35.57	44.62	43.06					ENSMUSG00000053835	H2-T24	12.2905
ENSMUSG00000032093	Cd3e	11.6083	9.56782	12.2612	17.4857	19.1809	18.8138																														ENSMUSG00000026883	Dab2ip	8.72	11.58	13.95	13.48					ENSMUSG00000053846	Lipg	1.88797
ENSMUSG00000032094	Cd3d	5.91605	5.68129	6.22899	8.54298	8.65776	9.07771																														ENSMUSG00000026895	Ndufa8	91.75	91.34	139.26	141.04					ENSMUSG00000053977	Cd8a	6.05894
ENSMUSG00000032181	Scg3	2.37834	2.41086	2.27053	4.06186	4.95695	4.81028																														ENSMUSG00000026922	Agpat2	195.85	196.04	470.98	486.62					ENSMUSG00000054065	Pkp3	1.73158
ENSMUSG00000032186	Tmod2	1.12655	0.907995	1.27413	4.51957	4.41575	3.8025																														ENSMUSG00000026932	Nacc2	11.69	8.35	10.78	10.48					ENSMUSG00000054312	Mrps21	92.8007
ENSMUSG00000032193	Ldlr	9.83434	3.60263	5.63727	4.5047	3.38569	3.98191																														ENSMUSG00000026938	Fcna	14.45	13.25	24.72	27.04					ENSMUSG00000054342	Kcnn4	3.45174
ENSMUSG00000032220	Myo1e	13.9634	12.3273	12.0419	17.5746	17.3034	22.7651																														ENSMUSG00000026986	Hnmt	8.58	9.91	10.78	11.91					ENSMUSG00000054435	Gimap4	64.2787
ENSMUSG00000032238	Rora	7.72889	8.99281	7.96783	5.96654	5.22715	5.66628																														ENSMUSG00000027002	Nckap1	24.88	27.74	33.09	32.92					ENSMUSG00000054499	Dedd2	1.73626
ENSMUSG00000032254	Kif23	2.64958	2.52209	2.97635	4.28416	3.63774	4.40593																														ENSMUSG00000027068	Dhrs9	1.09	0.96	1.4	1.66					ENSMUSG00000054702	Ap1s3	2.22974
ENSMUSG00000032279	Idh3a	241.654	286.14	269.254	228.861	175.662	134.292																														ENSMUSG00000027076	Timm10	29.56	27.6	40.33	38.16					ENSMUSG00000054717	Hmgb2	50.8338
ENSMUSG00000032322	Pstpip1	16.0978	13.4059	14.1603	25.8068	24.3663	27.1599																														ENSMUSG00000027099	Mtx2	26.38	27.91	40.45	35.01					ENSMUSG00000054892	Txk	3.58956
ENSMUSG00000032344	Cgas	1.1914	1.34152	1.35378	2.04284	2.38506	2.04074																														ENSMUSG00000027187	Cat	177.05	174.12	250.7	250.78					ENSMUSG00000055116	Arntl	1.62075
ENSMUSG00000032384	Csnk1g1	2.32948	2.83719	2.27408	3.02731	2.59634	1.95424																														ENSMUSG00000027188	Pamr1	5.16	5.59	8.54	9.42					ENSMUSG00000055546	Timd4	50.6071
ENSMUSG00000032411	Tfdp2	13.5795	13.4721	15.8485	13.1011	11.1911	9.8992																														ENSMUSG00000027195	Hsd17b12	99.36	103.55	183.51	186.31					ENSMUSG00000055707	Klhl26	3.26077
ENSMUSG00000032436	Cmtm7	6.57952	5.48029	4.96348	10.525	7.72163	10.7688																														ENSMUSG00000027217	Tspan18	9.14	11.43	21.02	18.67					ENSMUSG00000055805	Fmnl1	42.1277
ENSMUSG00000032446	Eomes	2.25769	1.11141	1.27625	3.56092	2.68153	2.94868																														ENSMUSG00000027221	Chst1	18.62	20.16	24.25	25.77					ENSMUSG00000055809	Dnaaf3	1.57787
ENSMUSG00000032462	Pik3cb	8.54528	7.84804	6.95306	6.19043	4.65018	6.18268																														ENSMUSG00000027222	Pex16	34.94	35.65	67.36	73.26					ENSMUSG00000056025	Clca3a1	4.97668
ENSMUSG00000032500	Dclk3	6.30379	3.88157	3.02429	2.1476	3.03261	2.55231																														ENSMUSG00000027227	Sord	15.87	15.65	21.15	22.98					ENSMUSG00000056069	Otulinl	8.13884
ENSMUSG00000032501	Trib1	6.2185	6.80374	7.33439	4.79318	4.13933	5.32736																														ENSMUSG00000027257	Pacsin3	5.35	5.68	6.73	8.24					ENSMUSG00000056144	Trim34a	14.7113
ENSMUSG00000032561	Acpp	1.12336	1.41878	0.776478	1.95642	1.9159	1.51917																														ENSMUSG00000027282	Mtch2	85.53	89.51	148.49	160.39					ENSMUSG00000056145	AI504432	1.93055
ENSMUSG00000032578	Cish	3.70926	4.29984	3.25807	1.9551	1.30735	1.21617																														ENSMUSG00000027296	Itpka	1.73	1.22	3.09	2.54					ENSMUSG00000056290	Ms4a4b	7.92061
ENSMUSG00000032602	Slc25a20	63.5866	79.1719	96.354	66.4718	41.4261	42.6055																														ENSMUSG00000027305	Ndufaf1	20.23	16.45	24.81	25.97					ENSMUSG00000056737	Capg	13.7836
ENSMUSG00000032624	Eml4	11.185	8.35734	8.70344	13.6175	13.1609	15.796																														ENSMUSG00000027309	4930402H24Rik	18.92	20.96	26.14	23.16					ENSMUSG00000057058	Skap1	6.88027
ENSMUSG00000032648	Pygm	0.604627	6.86583	37.554	0.99939	2.1425	2.99907																														ENSMUSG00000027327	1700037H04Rik	63.4	58.95	129	122.11					ENSMUSG00000057135	Scimp	1.50835
ENSMUSG00000032690	Oas2	3.13235	2.08321	2.15491	4.37772	4.70902	4.20468																														ENSMUSG00000027335	Adra1d	0.94	1.56	2.16	2.15					ENSMUSG00000057191	AB124611	20.4927
ENSMUSG00000032712	Resf1	14.2307	8.06794	5.36921	5.61654	5.05815	7.32305																														ENSMUSG00000027357	Crls1	20.84	19.3	34.83	35.69					ENSMUSG00000057193	Slc44a2	8.46892
ENSMUSG00000032782	Cntrob	2.25968	2.7208	1.7893	2.83428	2.84895	6.71803																														ENSMUSG00000027371	Fahd2a	14.8	13.92	15.66	17.81					ENSMUSG00000057337	Chst3	6.60546
ENSMUSG00000032826	Ank2	3.63125	8.87649	5.03256	4.80197	5.89221	4.42644																														ENSMUSG00000027406	Idh3b	142.39	152.38	285.69	305.53					ENSMUSG00000057596	Trim30d	11.1202
ENSMUSG00000032883	Acsl3	11.4346	7.19068	7.30426	6.18084	6.4674	5.92764																														ENSMUSG00000027465	Tbc1d20	53.31	53.49	67.7	69.51					ENSMUSG00000057606	Colq	2.49658
ENSMUSG00000032892	Rangrf	1.87401	1.69895	1.83248	1.47777	1.3084	0.825818																														ENSMUSG00000027495	Fam210b	8.96	8.15	11.49	11.37					ENSMUSG00000057948	Unc13d	5.39148
ENSMUSG00000032911	Cspg4	7.18147	5.66706	4.36593	4.37163	6.68734	3.18126																														ENSMUSG00000027513	Pck1	406.79	432.87	731.49	749.24					ENSMUSG00000058216	Gstp3	4.6291
ENSMUSG00000032966	Fkbp1a	43.487	50.7168	31.3434	25.6658	31.9691	26.4759																														ENSMUSG00000027523	Gnas	466.17	502.86	627.87	639.96					ENSMUSG00000058470	Gm8369	13.0773
ENSMUSG00000033065	Pfkm	7.04424	11.3449	30.5247	6.44017	7.08372	6.63033																														ENSMUSG00000027533	Fabp5	199.32	192.46	353.73	369.21					ENSMUSG00000058818	Pirb	21.2271
ENSMUSG00000033208	S100b	2.21441	4.36093	6.67488	2.45792	2.90043	1.55931																														ENSMUSG00000027605	Acss2	79.34	80.57	125.13	126.91					ENSMUSG00000058900	Rsl1	2.7886
ENSMUSG00000033220	Rac2	23.0128	15.1708	14.8629	25.2956	29.7326	26.039																														ENSMUSG00000027624	Epb41l1	12.76	13.28	18.54	19.81					ENSMUSG00000059323	Tonsl	1.45616
ENSMUSG00000033350	Chst2	2.55631	3.57065	3.07919	4.51578	4.26237	5.02794																														ENSMUSG00000027637	Rab5if	77.68	75.08	100.15	107.48					ENSMUSG00000059791	Nrm	2.84422
ENSMUSG00000033355	Rtp4	10.4233	5.73497	5.92838	9.16154	12.6682	12.4231																														ENSMUSG00000027673	Ndufb5	143.54	124.6	203.55	204.82					ENSMUSG00000059923	Grb2	21.727
ENSMUSG00000033400	Agl	10.0082	7.30305	9.74497	5.61537	4.18228	3.89986																														ENSMUSG00000027684	Mecom	1.63	2.77	2.53	2.76					ENSMUSG00000059994	Fcrl1	14.3228
ENSMUSG00000033450	Tagap	3.44127	2.89506	3.02547	5.56507	5.39171	4.50891																														ENSMUSG00000027709	Mccc1	49.64	51.58	67.81	69.58					ENSMUSG00000060227	Casc4	8.81758
ENSMUSG00000033590	Myo5c	1.79457	1.71554	1.8465	1.38233	0.964748	0.598286																														ENSMUSG00000027762	Sucnr1	9.34	9.17	10.7	15.05					ENSMUSG00000060586	H2-Eb1	137.769
ENSMUSG00000033610	Pank1	4.1597	4.74905	5.1525	4.54546	1.74913	1.87215																														ENSMUSG00000027774	Gfm1	33.59	34.94	47.77	51.46					ENSMUSG00000061068	Mcpt4	46.4255
ENSMUSG00000033767	Tmem131l	15.8897	11.1783	11.5014	18.1777	18.2441	20.9979																														ENSMUSG00000027805	Pfn2	3.66	4.67	5.89	6.22					ENSMUSG00000061132	Blnk	22.3714
ENSMUSG00000033871	Ppargc1b	4.31987	2.97314	3.69539	3.68694	1.82276	1.74809																														ENSMUSG00000027809	Etfdh	46.06	45.3	124.4	127.74					ENSMUSG00000061414	Cracr2a	1.82583
ENSMUSG00000033970	Rfc3	5.02972	4.58266	6.1103	8.11079	9.7191	8.49521																														ENSMUSG00000027833	Shox2	2.58	2.72	3.54	3.51					ENSMUSG00000062007	Hsh2d	1.59274
ENSMUSG00000034035	Ccdc17	2.13031	2.25593	1.80526	2.41041	4.63673	3.95137																														ENSMUSG00000027858	Tspan2	3.31	2.54	4	3.88					ENSMUSG00000062585	Cnr2	1.74552
ENSMUSG00000034055	Phka1	1.46453	1.71442	2.90409	1.3838	1.56599	1.42752																														ENSMUSG00000027890	Gstm4	7.74	7.91	11.29	11.08					ENSMUSG00000062939	Stat4	4.48574
ENSMUSG00000034116	Vav1	21.9849	13.5359	17.3163	29.8527	28.2258	32.8471																														ENSMUSG00000027893	Ahcyl1	56.51	60.77	75.39	77.39					ENSMUSG00000063646	Jakmip1	17.5282
ENSMUSG00000034266	Batf	5.31147	5.52034	4.04771	8.25828	7.67356	7.59413																														ENSMUSG00000027950	Chrnb2	1.66	1.83	2.03	2.31					ENSMUSG00000064023	Klk8	6.99147
ENSMUSG00000034317	Trim59	3.15565	1.74472	2.01809	3.19182	4.67101	3.13194																														ENSMUSG00000027954	Efna1	5.29	5.35	6.77	7.67					ENSMUSG00000064065	Ipcef1	2.50787
ENSMUSG00000034330	Plcg2	13.6245	7.96978	8.29202	15.7088	18.0015	17.6559																														ENSMUSG00000027961	Lrrc39	6.39	5.48	8.09	8.19					ENSMUSG00000064262	Gimap8	19.2152
ENSMUSG00000034401	Spata6	3.57802	5.48933	6.0052	6.40877	9.31095	6.95399																														ENSMUSG00000027984	Hadh	116.61	124.16	277.15	266.46					ENSMUSG00000064267	Hvcn1	24.8232
ENSMUSG00000034459	Ifit1	6.64329	6.19938	4.035	6.70949	19.9745	12.0229																														ENSMUSG00000027999	Pla2g12a	12.53	15.28	25.51	24.83					ENSMUSG00000066363	Serpina3f	1.3113
ENSMUSG00000034509	Mad2l1bp	1.32897	1.38165	1.00787	2.20189	2.12066	2.23337																														ENSMUSG00000028015	Ctso	35.52	38.92	50.32	51.54					ENSMUSG00000066677	Ifi208	8.68989
ENSMUSG00000034621	Gpatch8	15.1027	17.0848	10.09	10.7429	6.7388	7.31446																														ENSMUSG00000028024	Enpep	11.27	11.82	14.54	13.94					ENSMUSG00000066861	Oas1g	4.47466
ENSMUSG00000034634	Ly6d	8.49483	5.55688	5.36642	10.0342	13.4228	11.6422																														ENSMUSG00000028076	Cd1d1	72.48	63.87	89.26	93.06					ENSMUSG00000067199	Frat1	0.99791
ENSMUSG00000034641	Cd300ld	17.5015	16.0306	12.4716	23.6212	17.888	27.4334																														ENSMUSG00000028085	Gatb	8.36	12.6	11.05	17.4					ENSMUSG00000067341	H2-Eb2	3.76806
ENSMUSG00000034664	Itga2b	7.65484	4.06571	2.3147	7.79226	5.46747	10.005																														ENSMUSG00000028124	Gclm	14.4	13.94	16.09	16.17					ENSMUSG00000067768	Xlr4b	4.17856
ENSMUSG00000034748	Sirt6	1.06089	0.925176	1.32391	1.45375	1.83513	2.17602																														ENSMUSG00000028127	Abcd3	21.94	25.99	50.22	51.85					ENSMUSG00000068105	Tnfrsf13c	46.6724
ENSMUSG00000034833	Tespa1	11.5906	7.55896	7.91585	18.0061	16.3554	16.2274																														ENSMUSG00000028128	F3	8.94	9.6	22.54	26.15					ENSMUSG00000068129	Cst7	1.61519
ENSMUSG00000034855	Cxcl10	2.69785	1.05171	1.10773	2.72834	11.222	7.54599																														ENSMUSG00000028133	Rwdd3	3.61	2.14	4.95	5.01					ENSMUSG00000068227	Il2rb	8.24601
ENSMUSG00000034917	Tjp3	1.75815	1.05256	0.950041	2.11449	2.78019	2.40966																														ENSMUSG00000028179	Cth	2.71	2.64	3.57	4.21					ENSMUSG00000068335	Dok1	2.53252
ENSMUSG00000034949	Zfr2	1.08703	1.21817	1.35839	1.74177	2.42178	0.89266																														ENSMUSG00000028199	Cryz	5.45	8.37	12.45	11.48					ENSMUSG00000068735	Trp53i11	41.8485
ENSMUSG00000034959	Rubcnl	3.10684	1.76828	1.52139	3.48541	4.30228	3.55622																														ENSMUSG00000028223	Decr1	46.85	47.17	128.43	130.1					ENSMUSG00000069515	Lyz1	16.6068
ENSMUSG00000035133	Arhgap5	17.0204	13.1822	14.2528	10.1832	9.99212	9.14532																														ENSMUSG00000028229	Rmdn1	10.47	9.61	20.68	23.02					ENSMUSG00000069910	Spdl1	1.06682
ENSMUSG00000035186	Ubd	27.8812	24.9106	20.559	35.2313	48.5739	38.8261																														ENSMUSG00000028247	Coq3	5.45	6.6	11.44	9.14					ENSMUSG00000070000	Fcho1	8.93816
ENSMUSG00000035226	Rims4	1.86108	1.72786	0.947871	0.893126	0.913217	1.05132																														ENSMUSG00000028251	Tstd3	7.81	9.3	13.39	12.5					ENSMUSG00000070034	Sp110	39.5066
ENSMUSG00000035242	Oaz1	14.6203	14.9007	21.8666	20.6376	73.9753	25.104																														ENSMUSG00000028295	Smim8	15.71	17.99	21.87	22.12					ENSMUSG00000070327	Rnf213	7.08229
ENSMUSG00000035283	Adrb1	4.37194	2.45721	3.28077	1.10444	1.46547	1.08008																														ENSMUSG00000028347	Tmeff1	4.12	4.36	7.9	8.25					ENSMUSG00000070501	Ifi214	4.12791
ENSMUSG00000035352	Ccl12	15.7017	11.2941	6.28053	17.573	17.6133	42.9017																														ENSMUSG00000028359	Orm3	1.67	1.45	4.15	3.33					ENSMUSG00000070691	Runx3	6.53484
ENSMUSG00000035385	Ccl2	5.67997	4.50549	4.3502	6.03823	10.2196	7.56489																														ENSMUSG00000028369	Svep1	4.76	4.74	7.27	6.56					ENSMUSG00000070808	Bicra	4.61977
ENSMUSG00000035439	Haus8	4.6294	5.45965	4.26612	7.81063	7.00875	8.67973																														ENSMUSG00000028383	Hsdl2	31.94	32.12	60.66	58.33					ENSMUSG00000071005	Ccl19	10.2131
ENSMUSG00000035458	Tnni3	3.34206	3.69076	2.88605	6.62231	4.05244	4.82945																														ENSMUSG00000028393	Alad	25.26	27.15	37.07	34.25					ENSMUSG00000071068	Treml2	16.0537
ENSMUSG00000035686	Thrsp	2086.62	1351.36	2071.43	1656.76	955.603	1389.79																														ENSMUSG00000028399	Ptprd	4.02	5.24	7.59	6.76					ENSMUSG00000071714	Csf2rb2	7.66004
ENSMUSG00000035692	Isg15	8.72445	4.79989	3.77561	8.17347	18.0938	8.11095																														ENSMUSG00000028405	Aco1	42.68	45.83	58.1	59.62					ENSMUSG00000071715	Ncf4	10.7292
ENSMUSG00000035697	Arhgap45	47.9703	31.07	31.1445	59.2529	69.2393	69.3368																														ENSMUSG00000028414	Fktn	3.96	4.62	5.78	5.05					ENSMUSG00000071716	Apol7e	5.66909
ENSMUSG00000035842	Ddx11	2.52127	2.03994	1.38909	2.92524	3.54568	3.02372																														ENSMUSG00000028416	Bag1	104.9	105.83	140.95	146.08					ENSMUSG00000072596	Ear2	38.3673
ENSMUSG00000035877	Zhx3	10.2834	12.0019	13.7138	10.7896	8.33345	8.06789																														ENSMUSG00000028427	Aqp7	18.86	19.5	32.81	35.98					ENSMUSG00000072620	Slfn2	68.6129
ENSMUSG00000036006	Ripor2	11.777	5.63485	6.51944	11.7774	17.7938	13.9737																														ENSMUSG00000028470	Hint2	50.17	48	79.35	71.75					ENSMUSG00000073421	H2-Ab1	324.668
ENSMUSG00000036526	Card11	9.27037	6.15798	7.42329	14.4041	13.9722	14.9899																														ENSMUSG00000028494	Plin2	188.2	197.04	294.49	297.07					ENSMUSG00000073491	Ifi213	12.3426
ENSMUSG00000036594	H2-Aa	222.032	186.479	187.98	263.466	299.563	344.652																														ENSMUSG00000028538	St3gal3	10.19	11.86	13.48	16.1					ENSMUSG00000073705	Cenps	2.46476
ENSMUSG00000036853	Mcoln3	1.65982	1.57155	1.06883	2.56878	2.64495	2.7221																														ENSMUSG00000028549	Itgb3bp	4.32	5.33	4.07	5.16					ENSMUSG00000074071	Fam169b	1.79115
ENSMUSG00000036863	Syde2	5.7224	4.13705	8.87265	3.74963	3.64595	4.59687																														ENSMUSG00000028557	Rnf11	43.35	43.2	60.3	59.59					ENSMUSG00000074238	Ap1ar	24.1448
ENSMUSG00000036880	Acaa2	87.7865	120.781	131.773	92.4714	74.2589	52.5813																														ENSMUSG00000028565	Nfia	3.95	4.39	5.76	6.3					ENSMUSG00000074277	Phldb3	3.834
ENSMUSG00000036986	Pml	10.167	8.06254	10.4037	12.4016	16.4868	14.8215																														ENSMUSG00000028601	Echdc2	13.75	10.86	15.67	17.6					ENSMUSG00000074282	Zfp94	1.29268
ENSMUSG00000037103	Dcaf15	2.58933	1.88698	1.91543	3.24768	3.48835	3.52866																														ENSMUSG00000028603	Scp2	594.27	548.77	707.23	695.13					ENSMUSG00000074342	I830077J02Rik	3.42757
ENSMUSG00000037112	Sik2	48.5894	56.7809	50.1586	38.4587	37.8168	31.8857																														ENSMUSG00000028607	Cpt2	43.6	43.77	97.42	98.05					ENSMUSG00000074415	3110039I08Rik	2.49945
ENSMUSG00000037216	Lipt1	6.24615	4.33802	3.85623	3.8232	2.97202	4.4278																														ENSMUSG00000028648	Ndufs5	176.11	178.39	271.24	264.07					ENSMUSG00000074497	A430078G23Rik	2.69131
ENSMUSG00000037280	Galnt6	6.71169	4.8315	5.09234	9.21663	8.36328	7.7525																														ENSMUSG00000028671	Gale	21.98	20.91	24.55	27.61					ENSMUSG00000074671	Tspyl3	1.589
ENSMUSG00000037313	Tacc3	5.12371	4.31396	5.00409	5.17523	8.53757	5.80812																														ENSMUSG00000028690	Mmachc	9.21	8.24	11.07	12.44					ENSMUSG00000074896	Ifit3	65.2952
ENSMUSG00000037318	Traf3ip3	28.3657	16.9272	17.2478	32.2423	37.5178	32.5374																														ENSMUSG00000028696	Ipp	6.03	5.78	7.69	7.62					ENSMUSG00000074934	Grem1	1.46516
ENSMUSG00000037337	Map4k1	11.098	7.71284	7.1965	13.1496	15.0358	15.4159																														ENSMUSG00000028701	Lurap1	1.7	2.14	3.77	3.51					ENSMUSG00000075033	Nxpe3	1.57845
ENSMUSG00000037348	Paqr7	1.08739	0.987607	2.67456	3.81631	5.03106	3.7281																														ENSMUSG00000028756	Pink1	52.54	51.14	66.82	66.67					ENSMUSG00000078670	Fam174b	6.37058
ENSMUSG00000037353	Letmd1	9.07126	9.37558	14.0807	8.44799	7.63517	6.27476																														ENSMUSG00000028773	Fabp3	4.49	4.22	166.69	159.24					ENSMUSG00000078700	D030028A08Rik	1.2778
ENSMUSG00000037366	Pafah2	2.22341	2.12196	2.62566	2.28923	1.35857	1.13026																														ENSMUSG00000028789	Azin2	4.62	5.3	8.76	6.88					ENSMUSG00000078763	Slfn1	10.6727
ENSMUSG00000037370	Enpp1	2.47772	1.08776	1.37811	2.054	2.37298	3.31252																														ENSMUSG00000028792	Ak2	128.02	128.93	162.31	167.29					ENSMUSG00000078920	Ifi47	5.62012
ENSMUSG00000037447	Arid5a	8.65882	7.76618	5.95478	10.9384	12.7793	11.6796																														ENSMUSG00000028795	Ccdc28b	20.55	23	27.47	32.05					ENSMUSG00000079165	Sap25	1.68719
ENSMUSG00000037533	Rapgef6	15.226	15.4327	9.57838	14.4805	13.6314	14.9823																														ENSMUSG00000028910	Mecr	42.12	40.48	70.53	65.64					ENSMUSG00000079227	Ccr5	2.26192
ENSMUSG00000037544	Dlgap5	1.44834	1.23413	1.74051	1.66772	3.11988	2.53125																														ENSMUSG00000028957	Per3	3.87	4.58	8	7.12					ENSMUSG00000079339	Ifit1bl1	1.83442
ENSMUSG00000037548	H2-DMb2	68.4154	41.0851	33.3194	79.3442	104.341	97.3922																														ENSMUSG00000028961	Pgd	128.42	131.84	199.77	195.42					ENSMUSG00000079491	H2-T10	6.37876
ENSMUSG00000037573	Tob1	46.1058	62.543	44.608	38.3756	37.0528	32.1024																														ENSMUSG00000028973	Abcb8	18.15	14.29	24.66	22.71					ENSMUSG00000079523	Tmsb10	858.004
ENSMUSG00000037649	H2-DMa	13.9641	10.2144	16.6584	18.0438	22.5263	24.0501																														ENSMUSG00000028975	Pex14	19.47	19.07	29.99	28.96					ENSMUSG00000079553	Kifc1	1.3496
ENSMUSG00000037686	Aspg	2.35828	2.28079	2.86074	2.00494	0.601074	0.12637																														ENSMUSG00000028976	Slc2a5	4.38	4.63	6.8	8.08					ENSMUSG00000079563	Pglyrp2	1.95052
ENSMUSG00000037731	Themis2	12.9872	11.1151	9.45414	16.3305	16.6874	17.4533																														ENSMUSG00000028978	Nos3	9.97	10.23	12.56	13.1					ENSMUSG00000085156	Snhg15	4.2332
ENSMUSG00000037849	Ifi206	6.70252	3.78317	3.70617	8.05967	21.2108	10.772																														ENSMUSG00000028982	Slc25a33	5.84	5.44	7.26	9					ENSMUSG00000085795	Zfp703	8.79826
ENSMUSG00000037904	Ankrd9	3.1882	3.46504	5.32306	2.87658	2.03719	2.25579																														ENSMUSG00000028991	Mtor	9.9	12.07	13.97	13.27					ENSMUSG00000085887	Arhgap27os3	3.44045
ENSMUSG00000037922	Bank1	25.6323	15.5454	12.3281	30.1137	36.6794	36.0571																														ENSMUSG00000028992	Nmnat1	4.72	7.09	8.13	9.11					ENSMUSG00000087138	Gm15545	2.73689
ENSMUSG00000037944	Ccr7	3.93903	3.18259	2.82701	5.21735	5.50607	5.29358																														ENSMUSG00000028996	Rbp7	17.59	25.5	32.48	37.44					ENSMUSG00000087259	2610035D17Rik	1.67463
ENSMUSG00000037946	Fgd3	3.44438	2.75259	2.34388	4.22681	4.9138	5.2741																														ENSMUSG00000029001	Fbxo44	3.8	2.53	6.05	5.64					ENSMUSG00000089809	Rasgef1b	6.13093
ENSMUSG00000038132	Rbm24	0.174686	0.820547	2.02985	0.105226	0.248108	0.237813																														ENSMUSG00000029017	Pmpcb	54.98	52.57	79.93	79.23					ENSMUSG00000089942	Pira2	1.91482
ENSMUSG00000038170	Pde4dip	17.1411	24.9838	40.5795	14.4264	16.8359	17.0404																														ENSMUSG00000029020	Mfn2	33	32.62	50.07	52.29					ENSMUSG00000090019	Gimap1	11.7238
ENSMUSG00000038239	Hrc	0.379235	9.99108	38.987	0.511779	2.16533	2.3839																														ENSMUSG00000029036	Atad3a	32.15	37.36	37.77	39.01					ENSMUSG00000091144	Phf11c	1.59837
ENSMUSG00000038301	Snx10	19.7542	21.7935	28.5237	34.107	25.0237	25.2546																														ENSMUSG00000029125	Stx18	22.92	24.26	27.92	28.92					ENSMUSG00000091345	Col6a5	0.990751
ENSMUSG00000038421	Fcrla	3.76067	2.49083	2.79264	6.58207	6.82866	5.1965																														ENSMUSG00000029162	Khk	13.77	15.71	19.28	16.57					ENSMUSG00000091649	Phf11b	9.69311
ENSMUSG00000038521	C1s1	106.031	110.924	56.4108	132.727	132.556	150.607																														ENSMUSG00000029166	Mapre3	7.37	8.35	12.76	13.53					ENSMUSG00000094796	BC147527	13.9833
ENSMUSG00000038524	Fchsd1	1.04133	2.15341	2.16906	2.94503	3.09624	3.06365																														ENSMUSG00000029167	Ppargc1a	1.38	1.97	3.13	2.95					ENSMUSG00000097471	5830432E09Rik	2.13398
ENSMUSG00000038642	Ctss	234.635	171.947	140.066	319.128	264.264	331.59																														ENSMUSG00000029190	D5Ertd579e	25.54	27.6	37.5	35.46					ENSMUSG00000097636	Mirt1	1.60133
ENSMUSG00000038644	Pold1	4.60721	3.85278	2.533	5.59202	5.62984	5.16752																														ENSMUSG00000029195	Klb	7.55	7.86	12.39	12.47					ENSMUSG00000098112	Bin2	28.4133
ENSMUSG00000038663	Fsd2	10.19	14.4881	15.2374	8.49004	11.2642	8.93434																														ENSMUSG00000029198	Grpel1	18.4	18.13	29.08	28.36					ENSMUSG00000100150	Gm19585	5.64188
ENSMUSG00000038670	Mybpc2	0.265675	6.6966	49.7807	0.414202	1.30147	1.83609																														ENSMUSG00000029199	Lias	22.97	27.28	30.17	32.34					ENSMUSG00000101970	1810026B05Rik	3.28144
ENSMUSG00000038695	Josd2	4.21843	3.10715	6.56845	6.33618	8.43941	8.54505																														ENSMUSG00000029208	Guf1	10.75	11.78	15.19	16.31					ENSMUSG00000104835	Gm5547	3.19741
ENSMUSG00000038872	Zfhx3	1.58674	1.38011	1.31427	0.73404	0.562814	1.06996																														ENSMUSG00000029314	Gpat3	8.86	9.03	21.99	25.29					ENSMUSG00000112627	4933412E12Rik	6.87037
ENSMUSG00000038949	Cnst	28.7826	23.5306	25.5457	24.0143	16.0576	14.5472																														ENSMUSG00000029368	Alb	5.57	5.28	7.86	7.31					ENSMUSG00000113035	5830428M24Rik	3.30816
ENSMUSG00000039063	Echdc3	4.18964	5.89432	5.06065	3.76419	3.73485	3.61609																														ENSMUSG00000029370	Rassf6	3.76	3.49	5.29	5.16					ENSMUSG00000116504	I730030J21Rik	2.90899
ENSMUSG00000039081	Zfp503	5.45465	4.87249	7.68687	3.73788	4.11045	5.57275																														ENSMUSG00000029432	Nipsnap2	35.68	38.13	60.23	60.92
ENSMUSG00000039096	Rsad1	2.27818	2.10247	2.21651	1.7478	1.44677	1.46205																														ENSMUSG00000029446	Psph	18.95	13.36	21.98	19.76
ENSMUSG00000039193	Nlrc4	1.13959	1.12394	0.818823	1.77305	1.85514	1.79002																														ENSMUSG00000029456	Acad10	5.46	5.49	8.15	8.16
ENSMUSG00000039217	Il18	11.5785	9.91572	13.2187	18.4064	15.3519	22.3583																														ENSMUSG00000029469	Ift81	3.91	3.09	4.75	3.84
ENSMUSG00000039264	Gimap3	22.6654	16.9583	17.6023	29.6867	33.8298	34.7507																														ENSMUSG00000029482	Aacs	56.38	60.98	78.39	80.96
ENSMUSG00000039270	Megf9	11.9441	10.7297	9.84096	9.00943	7.73044	6.22954																														ENSMUSG00000029534	St7	4.74	5.49	6.22	6.13
ENSMUSG00000039308	Ndst2	2.8357	2.52203	2.10928	2.80425	2.71647	3.30092																														ENSMUSG00000029545	Acads	51.89	50.9	94.23	93.18
ENSMUSG00000039512	Uhrf1bp1	4.58398	4.85161	4.17688	3.4826	3.02949	3.58465																														ENSMUSG00000029596	Sdsl	2.69	2	5.6	4.46
ENSMUSG00000039621	Prex1	11.6224	8.00578	8.60928	14.4495	12.4917	16.3335																														ENSMUSG00000029632	Ndufa4	434.66	409.05	714.76	696.59
ENSMUSG00000039747	Orai2	6.58493	5.74049	4.51239	8.17324	8.92514	9.21754																														ENSMUSG00000029641	Rasl11a	3.12	3.4	4.91	6.33
ENSMUSG00000039774	Galnt12	3.25798	3.08897	2.13039	5.51288	4.33152	5.78952																														ENSMUSG00000029669	Tspan12	22.87	24.44	38.51	41
ENSMUSG00000039782	Cpeb2	5.63267	3.23944	4.33972	3.52733	1.848	4.63826																														ENSMUSG00000029710	Ephb4	6.61	6.55	8.16	8.17
ENSMUSG00000039783	Kmo	4.77555	2.74815	2.41666	5.41474	10.3612	8.00347																														ENSMUSG00000029752	Asns	19.15	21.06	24.58	27.54
ENSMUSG00000039813	Tbc1d2	2.12176	1.93494	1.70596	1.5415	1.25362	0.986188																														ENSMUSG00000029762	Akr1b8	7.36	8.03	11.5	11.14
ENSMUSG00000039891	Txlnb	0.398682	2.93775	10.0985	0.678635	0.716895	0.886057																														ENSMUSG00000029775	Klhdc10	10.46	12.57	14.45	15.02
ENSMUSG00000039903	Eva1c	1.19314	1.24902	1.50389	0.573584	0.469166	0.251171																														ENSMUSG00000029776	Hibadh	82.08	85.35	143.94	141.6
ENSMUSG00000039910	Cited2	37.2515	25.5769	39.3859	21.9372	24.2248	22.574																														ENSMUSG00000029821	Gsdme	1.23	1.74	2.93	3.31
ENSMUSG00000039981	Zc3h12d	3.1324	2.16243	1.99127	3.5859	4.19867	4.3007																														ENSMUSG00000029851	Tcaf2	2.14	2.34	3.33	2.82
ENSMUSG00000039997	Ifi203	37.2917	29.2365	28.7148	40.8397	53.8029	52.0065																														ENSMUSG00000029998	Pcyox1	28.45	28.47	35.39	34.11
ENSMUSG00000040010	Slc7a5	2.47679	2.01974	1.78615	3.11423	2.80108	3.45054																														ENSMUSG00000030087	Klf15	12.33	12.53	16.91	16.78
ENSMUSG00000040016	Ptger3	28.5452	16.3602	17.5008	16.5348	13.7032	16.0757																														ENSMUSG00000030088	Aldh1l1	32.62	37.38	41.07	42.94
ENSMUSG00000040046	Tph1	2.05531	1.07196	1.25899	2.21643	1.66006	2.97293																														ENSMUSG00000030095	Tmem43	40.42	43.17	51.15	49.53
ENSMUSG00000040061	Plcb2	5.79104	3.98335	4.54728	7.3541	7.08159	8.21153																														ENSMUSG00000030137	Tuba8	3.33	3.57	7.91	7.22
ENSMUSG00000040084	Bub1b	2.82786	2.61985	2.79143	5.34403	3.30177	5.08466																														ENSMUSG00000030161	Gabarapl1	47.96	44.09	62.18	55.91
ENSMUSG00000040195	Nemp1	3.62316	2.46055	3.59369	3.58325	5.40134	4.51236																														ENSMUSG00000030168	Adipor2	94.26	101.33	136.96	138.69
ENSMUSG00000040213	Kyat3	4.38668	4.82113	5.6931	4.22598	4.50103	4.27132																														ENSMUSG00000030244	Gys2	10.67	6.61	20.77	19.35
ENSMUSG00000040276	Pacsin1	1.77056	2.00121	1.10116	5.26547	4.21346	3.41127																														ENSMUSG00000030246	Ldhb	34.21	34.84	111.73	113.61
ENSMUSG00000040287	Stac3	0.614275	2.0015	5.24947	0.29057	0.456543	0.738171																														ENSMUSG00000030247	Kcnj8	8.22	8.01	13.59	13.68
ENSMUSG00000040289	Hey1	3.06739	3.22436	4.0249	2.3042	2.64624	2.28545																														ENSMUSG00000030278	Cidec	448.21	470.75	812.48	834.05
ENSMUSG00000040345	Arhgap9	9.65172	8.39626	7.38475	13.9905	12.2862	13.5613																														ENSMUSG00000030319	Cand2	1.11	1.41	1.91	1.56
ENSMUSG00000040350	Trim7	10.122	5.7337	6.46215	13.1717	12.3454	12.4677																														ENSMUSG00000030335	Mrpl51	34.13	32.05	36.85	37.17
ENSMUSG00000040441	Slc26a10	0.729435	1.62362	1.32527	0.18505	0.544735	0.469899																														ENSMUSG00000030499	Kctd15	2.94	3.55	5.64	5.45
ENSMUSG00000040528	Milr1	2.53795	2.35656	1.85429	3.29073	3.09944	4.08337																														ENSMUSG00000030545	Pex11a	23.79	16.09	30.3	31.73
ENSMUSG00000040592	Cd79b	29.8268	15.4717	16.1943	30.3786	45.4746	33.0413																														ENSMUSG00000030546	Plin1	294.29	309.27	424.66	437.92
ENSMUSG00000040618	Pck2	4.30472	4.26201	4.24623	6.71962	6.83778	9.48829																														ENSMUSG00000030555	Ttc23	8.93	4.89	7.87	6.17
ENSMUSG00000040663	Clcf1	2.0223	2.49306	3.11	3.09241	3.56448	3.22452																														ENSMUSG00000030630	Fah	33.27	30.16	48.79	52.57
ENSMUSG00000040666	Sh3bgr	0.770019	4.58499	15.0946	0.639604	3.07031	2.67276																														ENSMUSG00000030647	Ndufc2	159.01	131.36	221.2	201.03
ENSMUSG00000040740	Slc25a34	0.643353	1.31527	2.29211	0.592217	0.27891	0.34895																														ENSMUSG00000030652	Coq7	25.65	24.96	50.16	40.4
ENSMUSG00000040747	Cd53	37.6482	25.745	26.155	41.9145	48.0818	53.954																														ENSMUSG00000030695	Aldoa	766.61	789.67	1487.89	1524.25
ENSMUSG00000040751	Lat2	13.7305	10.2609	9.86349	16.7165	20.8225	19.3487																														ENSMUSG00000030747	Dgat2	276.91	278.5	447.5	454.64
ENSMUSG00000040940	Arhgef1	107.509	81.7565	76.7786	158.595	165.446	199.548																														ENSMUSG00000030795	Fus	288.03	273.77	403.41	370.28
ENSMUSG00000040957	Cables1	6.11496	4.74867	5.92159	3.15581	3.48055	4.47156																														ENSMUSG00000030802	Bckdk	24.87	25.88	36.53	38.3
ENSMUSG00000041268	Dmxl2	4.4463	5.09483	4.49592	3.74428	2.93831	3.51513																														ENSMUSG00000030806	Stx1b	3.64	2.91	3.49	3.89
ENSMUSG00000041272	Tox	1.5879	1.29265	1.60888	2.67902	2.31284	1.78087																														ENSMUSG00000030826	Bcat2	70.35	79.98	108.19	108.73
ENSMUSG00000041481	Serpina3g	19.0341	15.2448	15.5811	33.1274	36.3846	37.3587																														ENSMUSG00000030861	Acadsb	38.48	41.13	53.63	67.29
ENSMUSG00000041515	Irf8	26.1567	18.4479	19.4308	33.6886	37.4552	31.8186																														ENSMUSG00000030869	Ndufab1	139.47	130.75	234.85	229.89
ENSMUSG00000041538	H2-Ob	57.3978	31.0674	34.3951	47.8853	81.7199	76.0423																														ENSMUSG00000030884	Uqcrc2	134.95	133.5	261.93	276.54
ENSMUSG00000041642	Kif21b	9.30364	5.57679	5.617	10.9857	9.9005	11.2419																														ENSMUSG00000030889	Vwa3a	1.8	1.52	2.01	1.97
ENSMUSG00000041688	Amot	1.05542	1.32999	1.85638	1.07871	0.848849	1.00508																														ENSMUSG00000030935	Acsm3	9.8	17.48	21.43	17.39
ENSMUSG00000041762	Gpr155	2.89347	3.18401	2.47645	2.27837	2.4263	1.40461																														ENSMUSG00000031059	Ndufb11	153.57	157.8	199.99	193.11
ENSMUSG00000041773	Enc1	3.61911	5.28566	6.68473	2.98248	3.63553	3.81899																														ENSMUSG00000031147	Magix	1.18	0.87	1.35	1.62
ENSMUSG00000041775	Mapk1ip1	13.4651	19.5996	10.893	9.45351	11.3757	11.7975																														ENSMUSG00000031167	Rbm3	232.29	254.62	428.82	441.01
ENSMUSG00000041801	Phlda3	83.4016	73.3175	87.0675	53.3276	70.4959	49.8173																														ENSMUSG00000031169	Porcn	1.79	2.45	3.69	3.46
ENSMUSG00000041827	Oasl1	1.31171	2.01412	1.17332	1.96599	3.83126	3.09891																														ENSMUSG00000031231	Cox7b	155.13	140.08	253.59	246.84
ENSMUSG00000041831	Sytl3	2.05361	1.90229	1.63998	3.39012	3.3061	2.3471																														ENSMUSG00000031298	Adgrg2	1.72	2.29	2.7	2.87
ENSMUSG00000041954	Tnfrsf18	3.78535	3.26356	3.39539	5.58395	5.80251	5.18182																														ENSMUSG00000031299	Pdha1	142.94	150.88	351.91	365.17
ENSMUSG00000042010	Acacb	38.8885	37.1163	38.1523	37.3371	21.0172	26.9903																														ENSMUSG00000031337	Mtm1	6.03	7.15	8.76	9.12
ENSMUSG00000042350	Arel1	7.27913	4.42714	7.27781	4.75304	3.77088	4.11734																														ENSMUSG00000031349	Nsdhl	17.74	17.02	24.16	25.76
ENSMUSG00000042351	Grap2	9.1883	7.94124	9.75883	18.7507	19.4265	17.9099																														ENSMUSG00000031373	Car5b	31.78	31.24	61.19	60.14
ENSMUSG00000042474	Fcmr	50.4463	28.1403	26.063	60.2202	83.1098	68.4935																														ENSMUSG00000031400	G6pdx	50.26	50.04	77.76	78.31
ENSMUSG00000042489	Clspn	1.68083	1.51631	2.12585	2.37972	2.674	3.02881																														ENSMUSG00000031530	Dusp4	8.08	8.69	13.21	13.53
ENSMUSG00000042608	Stk40	34.5739	23.9941	27.5851	23.2398	18.7497	15.3134																														ENSMUSG00000031533	Mrps31	14.46	15.35	18.26	19.21
ENSMUSG00000042626	Shc1	14.4678	14.1608	10.5843	9.84939	10.3063	10.1057																														ENSMUSG00000031534	Smim19	14.13	16.39	20.43	21.51
ENSMUSG00000042686	Jph1	1.35009	2.92665	4.87157	2.15001	1.78311	2.39847																														ENSMUSG00000031545	Gpat4	36.53	34.95	50.55	51.04
ENSMUSG00000042688	Mapk6	64.1774	63.0533	82.9754	55.7442	40.624	50.8113																														ENSMUSG00000031574	Star	1.53	1.35	1.97	2.16
ENSMUSG00000042717	Ppp1r3a	0.020287	0.541589	2.56152	0.108745	0.086496	0.160865																														ENSMUSG00000031616	Ednra	2.8	2.58	4.88	4.22
ENSMUSG00000042817	Flt3	2.04848	1.62237	2.12326	3.6675	3.04955	3.32736																														ENSMUSG00000031618	Nr3c2	1.36	1.41	1.94	1.68
ENSMUSG00000042961	Egflam	3.13771	3.18885	4.54372	2.81374	1.79869	2.90378																														ENSMUSG00000031626	Sorbs2	2.08	2.67	6.23	4.02
ENSMUSG00000043008	Klhl6	11.0165	7.77472	9.8606	15.2471	14.5464	14.1795																														ENSMUSG00000031633	Slc25a4	102.05	96.81	128.51	122.91
ENSMUSG00000043122	A530016L24Rik	96.7928	85.2988	74.2301	59.1557	64.7718	59.9226																														ENSMUSG00000031639	Tlr3	6.47	7.54	9.83	9.12
ENSMUSG00000043131	Mob1a	6.24464	5.5663	5.23967	20.1263	6.70592	22.3315																														ENSMUSG00000031641	Cbr4	20.71	19.26	37.15	26.67
ENSMUSG00000043155	Hpdl	1.20977	1.45154	1.77533	0.849358	0.878005	0.761715																														ENSMUSG00000031700	Gpt2	18.56	19.07	39.96	40.03
ENSMUSG00000043251	Exoc3l	1.81662	2.2014	1.74666	2.40858	2.17477	4.13717																														ENSMUSG00000031708	Tecr	173.93	168.68	209.03	213.25
ENSMUSG00000043263	Ifi209	29.8895	18.334	16.5045	34.8188	67.4348	46.073																														ENSMUSG00000031710	Ucp1	28.79	29.72	949.86	982.62
ENSMUSG00000043687	1190005I06Rik	12.0431	9.7418	9.74454	5.78597	9.42507	8.23006																														ENSMUSG00000031725	Ces1f	70.05	73.89	98.93	97.27
ENSMUSG00000043931	Gimap7	10.7748	6.98998	11.9486	15.6118	17.6157	19.7214																														ENSMUSG00000031732	Phlpp2	5.16	4.59	5.7	6.5
ENSMUSG00000044086	Lmod3	0.113869	0.609283	3.86474	0.106275	0.292908	0.11824																														ENSMUSG00000031748	Gnao1	1.74	1.67	4.68	4.6
ENSMUSG00000044393	Dsg2	3.4763	2.15907	1.54034	3.00654	3.40253	4.27434																														ENSMUSG00000031767	Nudt7	27.47	26.2	52.1	60.13
ENSMUSG00000044442	N6amt1	15.4026	8.52663	14.6478	9.91519	7.87899	8.02061																														ENSMUSG00000031781	Ciapin1	21.32	22.77	27.39	26.24
ENSMUSG00000044453	Ffar1	2.2598	2.12232	1.92803	3.48692	4.26664	4.45748																														ENSMUSG00000031782	Coq9	49.3	45.35	93.24	93.58
ENSMUSG00000044703	Phf11a	3.04331	2.62086	1.03705	3.74422	6.00375	5.94167																														ENSMUSG00000031808	Slc27a1	69.41	79.43	223.59	235.25
ENSMUSG00000044734	Serpinb1a	20.978	13.4649	13.1595	25.2224	25.2035	28.3566																														ENSMUSG00000031818	Cox4i1	747.87	746.76	1143.08	1178.17
ENSMUSG00000044813	Shb	3.95631	4.08369	4.71518	2.31864	3.22428	3.39995																														ENSMUSG00000031841	Cdh13	4.53	4.9	6.11	5.96
ENSMUSG00000044827	Tlr1	6.93143	6.64406	5.11514	9.02308	10.8723	10.4442																														ENSMUSG00000031924	Cyb5b	68.7	72.28	90.15	90.94
ENSMUSG00000044951	Mylk4	0.075139	18.7836	78.7955	0.145274	0.833904	2.93999																														ENSMUSG00000031936	Hephl1	1.16	1.02	1.61	1.53
ENSMUSG00000044968	Napepld	2.35486	5.28313	8.79287	2.11973	2.2946	2.05692																														ENSMUSG00000031938	4931406C07Rik	51.65	53.55	137.02	135.35
ENSMUSG00000045165	AI467606	4.58499	3.54964	3.21137	6.8152	6.74558	7.44489																														ENSMUSG00000031955	Bcar1	4.87	5.56	7.31	6.39
ENSMUSG00000045193	Cirbp	14.9219	13.8768	8.40514	19.4907	22.2699	16.6485																														ENSMUSG00000031958	Ldhd	11.11	10.61	16.95	18.17
ENSMUSG00000045273	Cenph	0.985365	1.22963	1.98101	2.38583	3.36927	3.80659																														ENSMUSG00000031969	Acad8	16.44	15.61	20.5	18.02
ENSMUSG00000045294	Insig1	109.298	73.0728	60.0498	74.3352	45.6686	53.2132																														ENSMUSG00000031980	Agt	3.35	3.59	5.98	4.77
ENSMUSG00000045322	Tlr9	6.15636	3.78916	3.89033	8.42128	8.66284	8.54308																														ENSMUSG00000031985	Gnpat	77.81	85.41	110.38	104.93
ENSMUSG00000045441	Gprin3	2.21199	1.43535	1.10716	1.17207	0.594102	0.852338																														ENSMUSG00000031987	Egln1	22.65	22.69	28.6	30.89
ENSMUSG00000045667	Smtnl2	3.64126	1.17902	6.24611	0.152996	0.352469	0.475961																														ENSMUSG00000032014	Oaf	6.36	13.59	7.96	8.55
ENSMUSG00000045826	Ptprcap	67.2489	45.9486	51.0731	93.9045	109.009	129.088																														ENSMUSG00000032024	Clmp	5.3	5.76	8.21	10.48
ENSMUSG00000045932	Ifit2	9.41394	8.73314	9.30407	11.0172	18.0338	15.3733																														ENSMUSG00000032047	Acat1	104.79	104.24	179.71	184.04
ENSMUSG00000045973	Slc25a51	20.2906	19.6032	16.538	15.2294	12.2319	11.8888																														ENSMUSG00000032064	Dixdc1	1.68	1.49	3.64	2.83
ENSMUSG00000045980	Tmem104	4.53456	4.97375	5.18782	2.58078	4.56944	1.93162																														ENSMUSG00000032092	Mpzl2	4.12	2.85	7.31	5.63
ENSMUSG00000046070	Igfals	4.09125	5.13759	4.0832	3.78332	1.35487	1.16177																														ENSMUSG00000032109	Nlrx1	4.97	4.72	5.76	5.49
ENSMUSG00000046688	Tifa	2.83171	2.9814	2.85549	4.76543	3.75967	5.71147																														ENSMUSG00000032120	C2cd2l	10.82	10.05	14.59	15.09
ENSMUSG00000046691	Chtf8	26.8937	19.4934	25.5653	14.4024	17.448	16.2551																														ENSMUSG00000032232	Cgnl1	10.7	10.39	17.06	17.83
ENSMUSG00000046721	Rpl14-ps1	4.03965	3.79966	4.15976	6.99239	5.14389	7.17201																														ENSMUSG00000032251	Irak1bp1	2.47	3.51	5.82	4.16
ENSMUSG00000046794	Ppp1r3b	34.7765	6.36987	24.9969	5.31313	2.90667	4.56826																														ENSMUSG00000032263	Bckdhb	31.7	32.06	48.78	48.93
ENSMUSG00000046844	Vat1l	3.91393	5.28986	3.85982	3.11176	4.33885	1.98621																														ENSMUSG00000032279	Idh3a	77.27	87.97	204.58	233.29
ENSMUSG00000046947	Adck2	1.75448	2.08528	1.64323	2.73764	2.64263	2.31797																														ENSMUSG00000032294	Pkm	316.91	330.96	463.28	462.48
ENSMUSG00000047180	Neurl3	10.5511	9.55418	8.21413	15.3358	15.6231	15.1603																														ENSMUSG00000032309	Fbxo22	33.51	37.97	33.3	33.86
ENSMUSG00000047181	Samd14	1.69145	1.9916	1.76433	2.56474	2.65733	3.34164																														ENSMUSG00000032311	Nrg4	21.02	19.35	49.58	44.07
ENSMUSG00000047281	Sfn	11.043	8.88621	9.78764	13.7107	19.5372	15.6044																														ENSMUSG00000032314	Etfa	169.99	171.48	363.27	371.53
ENSMUSG00000047330	Kcne4	4.13199	4.25061	4.39987	5.4001	6.95682	7.01121																														ENSMUSG00000032315	Cyp1a1	2.65	2.66	5.5	5.5
ENSMUSG00000047419	Cmya5	0.843077	4.8052	17.3176	0.619072	0.963424	1.62039																														ENSMUSG00000032330	Cox7a2	178.2	162.31	244.22	261.95
ENSMUSG00000047496	Rnf152	0.83347	1.08794	1.19315	0.743245	0.300371	0.876194																														ENSMUSG00000032333	Stoml1	33.25	35	47.46	41.26
ENSMUSG00000047648	Fbxo30	2.56236	2.71004	3.10444	2.18896	2.35909	1.78817																														ENSMUSG00000032340	Neo1	2.53	3.7	4.67	3.82
ENSMUSG00000047798	Cd300lf	1.92108	1.54123	1.13947	2.12415	2.78456	3.02894																														ENSMUSG00000032348	Gsta4	21.22	21.01	39.62	36.75
ENSMUSG00000047810	Ccdc88b	6.44972	5.04202	6.01046	9.31101	9.36093	11.2333																														ENSMUSG00000032377	Plscr4	3.75	3.82	5.45	5.09
ENSMUSG00000047880	Cxcr5	14.284	9.1594	8.43105	16.0864	19.2598	19.3088																														ENSMUSG00000032387	Rbpms2	6.24	9.08	18.21	18.39
ENSMUSG00000048078	Tenm4	9.38095	15.5294	8.32944	7.04803	6.01051	7.49899																														ENSMUSG00000032418	Me1	186.83	199.88	519.2	560.79
ENSMUSG00000048251	Bcl11b	2.67395	2.32239	3.00171	4.0617	3.69786	4.02343																														ENSMUSG00000032456	Nmnat3	4.23	4.57	9.79	10.14
ENSMUSG00000048327	Ckap2l	0.882456	0.813511	1.75375	1.8616	2.13247	1.86647																														ENSMUSG00000032527	Pccb	63.91	69.75	121.76	114.06
ENSMUSG00000048416	Mlf1	0.436273	1.7712	6.13401	0.863484	0.866192	1.18796																														ENSMUSG00000032531	Amotl2	13.97	14.47	28.37	23.87
ENSMUSG00000048489	Depp1	8.67682	6.71584	9.75693	4.34729	6.88443	7.16983																														ENSMUSG00000032540	Abhd5	27.75	37.88	49.2	49.27
ENSMUSG00000048534	Jaml	3.73516	3.63303	2.09178	5.13543	5.17097	5.41566																														ENSMUSG00000032558	Nphp3	1.6	1.58	2.56	2.89
ENSMUSG00000048865	Arhgap30	42.6201	38.7993	37.9058	67.881	70.0601	64.1927																														ENSMUSG00000032602	Slc25a20	37.72	42.85	120.92	125.78
ENSMUSG00000048895	Cdk5r1	0.995807	1.01549	1.15017	1.85183	2.31305	1.99115																														ENSMUSG00000032641	Gpr19	2.32	2.91	5.3	4.76
ENSMUSG00000048915	Efna5	3.66539	3.40447	3.57995	2.35013	3.11148	2.34148																														ENSMUSG00000032702	Kank1	8.29	11.7	10.84	12.27
ENSMUSG00000049134	Nrap	0.139624	2.00501	9.168	0.347758	0.724338	0.805391																														ENSMUSG00000032737	Inppl1	17.84	19.29	21.7	23.01
ENSMUSG00000049191	Rtl5	0.362934	1.18446	1.86482	2.25677	2.65585	2.90693																														ENSMUSG00000032766	Gng11	26.02	23.9	35.21	31.03
ENSMUSG00000049265	Kcnk3	8.57186	8.79572	10.4611	7.09526	4.80302	3.00388																														ENSMUSG00000032802	Srxn1	9.36	8.99	11.75	12.6
ENSMUSG00000049303	Syt12	11.4531	12.0056	10.947	8.44226	7.36511	8.79911																														ENSMUSG00000032898	Fbxo21	14.19	15.7	31.53	30.93
ENSMUSG00000049422	Chchd10	185.412	170.878	238.782	205.228	86.1767	114.701																														ENSMUSG00000032902	Slc16a1	20.04	20.77	26.21	26.29
ENSMUSG00000049625	Tifab	1.66192	0.717936	1.5994	2.54635	2.4343	3.10529																														ENSMUSG00000032911	Cspg4	6.23	6.98	9.88	7.91
ENSMUSG00000049734	Trex1	1.45008	2.45138	2.96085	3.85693	4.57171	4.76923																														ENSMUSG00000032942	Ucp3	11.52	10.77	30.37	29.13
ENSMUSG00000049744	Arhgap15	6.25279	4.73945	4.82317	9.11675	8.32063	8.61887																														ENSMUSG00000033022	Cdo1	294.97	311.74	557	567.41
ENSMUSG00000049866	Arl4c	9.86023	6.79996	7.25368	12.3168	13.0437	13.391																														ENSMUSG00000033065	Pfkm	6.21	7.81	11.45	13.64
ENSMUSG00000049892	Rasd1	13.7054	38.1096	23.1635	34.7325	55.6327	37.148																														ENSMUSG00000033096	Apmap	52.31	56	124.76	124.71
ENSMUSG00000049939	Lrrc4	0.855746	1.42023	0.910909	0.754355	0.790125	0.697642																														ENSMUSG00000033105	Lss	6.34	8.83	8.83	11.43
ENSMUSG00000050010	Shisa3	1.90192	2.26328	1.29889	3.22412	3.33678	4.79009																														ENSMUSG00000033147	Slc22a15	2.88	3.57	3.87	3.24
ENSMUSG00000050075	Gpr171	1.84032	0.993308	1.22365	2.82396	1.99256	2.08866																														ENSMUSG00000033170	Card10	6.35	7.98	8.87	7.95
ENSMUSG00000050106	Tmc8	2.36255	1.271	1.7083	2.67296	3.85183	3.42557																														ENSMUSG00000033174	Mgll	88.45	86.92	152.11	162.23
ENSMUSG00000050350	Gpr18	8.41442	4.72807	4.78582	9.61556	12.4201	11.5916																														ENSMUSG00000033208	S100b	2.16	2.46	7.05	8.66
ENSMUSG00000050357	Carmil2	8.43365	5.95775	7.38249	11.1778	12.6443	14.3725																														ENSMUSG00000033278	Ptprm	7.38	9.09	11.15	10.12
ENSMUSG00000050556	Kcnb1	8.76646	5.232	4.45095	1.79093	2.17967	4.49537																														ENSMUSG00000033308	Dpyd	3.6	4.67	8.59	8.34
ENSMUSG00000050592	Fam78a	4.09018	2.81408	4.17204	6.03043	6.1517	6.35576																														ENSMUSG00000033318	Gstt2	31.65	23.99	39.62	38.54
ENSMUSG00000050600	Zfp831	1.66908	1.17231	1.15643	2.1924	2.30525	1.85659																														ENSMUSG00000033377	Palmd	12.6	11.1	19.36	17.37
ENSMUSG00000050627	Gpd1l	3.67279	2.98912	3.4218	4.10992	7.17492	7.91468																														ENSMUSG00000033400	Agl	6.81	8.3	12.5	11.29
ENSMUSG00000050860	Phospho1	9.07589	12.2721	23.0554	8.07961	2.77326	1.50718																														ENSMUSG00000033429	Mcee	39.44	31.8	63.22	72.18
ENSMUSG00000050921	P2ry10	6.8267	4.81334	4.62894	8.14931	9.01167	7.54007																														ENSMUSG00000033526	Ppip5k1	13.87	17.96	17.48	20.6
ENSMUSG00000051000	Fam160a1	1.06257	1.20562	1.25561	0.752197	1.04734	0.666627																														ENSMUSG00000033581	Igf2bp2	1.21	1.21	1.68	2.02
ENSMUSG00000051007	Gatd1	5.31342	3.46623	4.6743	2.59545	3.07831	3.89963																														ENSMUSG00000033610	Pank1	4.45	4.83	18.44	21.34
ENSMUSG00000051124	Gimap9	18.188	12.3828	14.4512	19.9958	27.7038	24.2928																														ENSMUSG00000033624	Pdpr	16.9	16.54	20.9	21.67
ENSMUSG00000051177	Plcb1	11.9278	15.2523	14.0584	8.78474	8.93674	8.44566																														ENSMUSG00000033720	Sfxn5	6.84	7.05	12.23	11.29
ENSMUSG00000051212	Gpr183	7.48744	4.35769	4.86193	9.33816	9.57803	9.18157																														ENSMUSG00000033752	Mnd1	11.43	8.87	14.3	15.41
ENSMUSG00000051344	Plekhm3	1.77503	1.16965	1.37897	1.80319	1.75058	2.09461																														ENSMUSG00000033788	Dysf	3.93	5.05	5.11	4.46
ENSMUSG00000051457	Spn	20.9506	16.3411	20.0162	32.9824	27.3208	30.2055																														ENSMUSG00000033849	B3galt2	11.48	11.56	22.72	23.39
ENSMUSG00000051502	Ufsp1	1.01583	1.56224	0.973325	1.60779	2.75292	2.59956																														ENSMUSG00000033871	Ppargc1b	3.29	3.65	5.06	4.43
ENSMUSG00000051504	Siglech	8.94469	4.65426	3.00672	14.0135	11.6559	6.22832																														ENSMUSG00000033917	Gde1	48.29	48.56	83.16	89.11
ENSMUSG00000051506	Wdfy4	6.38238	4.46643	4.11192	8.40447	7.08607	8.94313																														ENSMUSG00000033965	Slc16a2	3.33	3.64	6.67	5.49
ENSMUSG00000051590	Map3k19	1.30629	0.954341	0.987558	2.11838	2.88412	2.17253																														ENSMUSG00000034035	Ccdc17	5.74	4.23	7.79	6.8
ENSMUSG00000051682	Treml4	2.0452	1.09879	1.12709	1.65511	1.93422	3.71649																														ENSMUSG00000034424	Gcsh	29.85	30.52	36.69	40.78
ENSMUSG00000051735	Rinl	6.96334	5.20937	6.26205	11.2912	12.5321	13.2487																														ENSMUSG00000034449	Dhrs11	9.35	9.17	12.32	14.04
ENSMUSG00000051910	Sox6	5.00112	7.0948	4.10154	2.9627	2.54889	1.65303																														ENSMUSG00000034557	Zfyve9	3.68	5.07	5.11	4.4
ENSMUSG00000051998	Lax1	13.0131	10.8209	11.2696	17.567	17.5739	18.1661																														ENSMUSG00000034566	Atp5h	422.04	443.09	590.94	569.89
ENSMUSG00000052013	Btla	13.2347	8.00566	6.54198	13.867	18.2858	14.9403																														ENSMUSG00000034612	Chst11	5.28	6.06	7.57	7.28
ENSMUSG00000052087	Rgs14	3.9448	2.38992	3.00349	6.07267	5.41167	6.14386																														ENSMUSG00000034620	Rxylt1	12.9	16.55	22.04	22.05
ENSMUSG00000052142	Rasal3	17.5852	7.4474	8.6679	16.686	19.0631	18.5626																														ENSMUSG00000034853	Acot11	4.77	6.32	26.19	27.21
ENSMUSG00000052248	Zeb2os	3.52273	2.65596	1.75008	4.49124	3.97459	5.33405																														ENSMUSG00000034880	Mrpl34	67.48	62.77	84.71	80.1
ENSMUSG00000052392	Acot4	2.54705	4.29141	3.14881	2.89202	2.12036	2.05816																														ENSMUSG00000034898	Filip1	1.92	1.4	2.68	2.93
ENSMUSG00000052397	Ezr	46.9312	29.6116	32.296	60.4441	66.9896	68.173																														ENSMUSG00000034926	Dhcr24	4.17	4.65	6.12	6.2
ENSMUSG00000052749	Trim30b	2.34684	1.40426	1.01041	2.78122	4.9439	3.03258																														ENSMUSG00000034957	Cebpa	98.34	106.99	163.75	165.49
ENSMUSG00000052776	Oas1a	7.62151	6.0545	4.62474	8.49798	10.0113	11.9479																														ENSMUSG00000035105	Egln3	2.64	2.92	3.99	3.28
ENSMUSG00000052837	Junb	10.4317	8.71858	8.35271	14.1254	12.8671	15.3476																														ENSMUSG00000035121	Neil2	1.19	1.08	2.13	2.55
ENSMUSG00000052949	Rnf157	1.9466	1.70791	1.79866	3.21414	2.32899	3.05115																														ENSMUSG00000035142	Nubpl	2.2	2.58	3.85	3.73
ENSMUSG00000053044	Cd8b1	14.8686	8.44208	11.6026	21.2478	21.3137	22.8216																														ENSMUSG00000035172	Plekhh3	3.05	3.86	7.69	8.23
ENSMUSG00000053175	Bcl3	9.68214	10.0835	8.27591	14.8572	14.9438	19.1066																														ENSMUSG00000035342	Lzts2	16.01	13.95	19.93	20.08
ENSMUSG00000053199	Arhgap20	1.88015	1.97127	3.503	0.877866	0.660578	1.36668																														ENSMUSG00000035376	Hacd2	34.6	30.22	38.52	40.64
ENSMUSG00000053214	Gm9899	1.93208	1.98317	2.51899	1.43133	1.06532	0.953858																														ENSMUSG00000035504	Reep6	4.2	3.85	11.1	11.57
ENSMUSG00000053835	H2-T24	12.2905	10.0373	6.5831	10.8714	24.0601	15.6863																														ENSMUSG00000035637	Grhpr	18.98	19.6	27.77	27.86
ENSMUSG00000053846	Lipg	1.88797	2.06685	1.07816	2.74303	2.3004	4.17811																														ENSMUSG00000035686	Thrsp	769.52	790.59	1383.83	1436.66
ENSMUSG00000053977	Cd8a	6.05894	3.99969	4.92885	8.96546	8.43594	7.79611																														ENSMUSG00000035772	Mrps2	16.62	18.78	23.6	24.33
ENSMUSG00000054065	Pkp3	1.73158	1.65914	1.254	3.35114	3.59563	3.25387																														ENSMUSG00000035799	Twist1	5.65	7.93	9.78	8.32
ENSMUSG00000054312	Mrps21	92.8007	89.042	99.6585	165.775	179.673	197.254																														ENSMUSG00000035828	Pim3	32.36	26.07	47.99	48.64
ENSMUSG00000054342	Kcnn4	3.45174	3.52441	5.44728	5.74819	6.23059	7.02557																														ENSMUSG00000035885	Cox8a	775.13	651.55	1010.53	973.8
ENSMUSG00000054364	Rhob	32.9619	30.5723	47.2475	21.108	23.8727	34.5085																														ENSMUSG00000035936	Aldh5a1	3.84	3.69	6.05	5.76
ENSMUSG00000054422	Fabp1	19.0081	3.21321	2.12042	3.05675	4.67147	1.81745																														ENSMUSG00000035948	Acss3	12.76	14.67	24.27	25.87
ENSMUSG00000054435	Gimap4	64.2787	41.2365	55.9563	79.1046	86.4267	82.662																														ENSMUSG00000036073	Galt	18.99	18.84	23.14	29.36
ENSMUSG00000054499	Dedd2	1.73626	1.23274	3.01261	3.23258	2.32041	2.10297																														ENSMUSG00000036181	Hist1h1c	29.9	30.8	39.45	40.92
ENSMUSG00000054702	Ap1s3	2.22974	1.13906	0.869401	2.64863	3.36673	2.11955																														ENSMUSG00000036257	Pnpla8	46.56	52.8	64.65	70.2
ENSMUSG00000054717	Hmgb2	50.8338	47.6898	71.6626	86.5067	78.161	90.2387																														ENSMUSG00000036278	Macrod1	13.29	15.94	23.73	24.71
ENSMUSG00000054892	Txk	3.58956	2.03024	3.10476	5.83653	3.57564	6.18747																														ENSMUSG00000036427	Gpi1	183.64	190.39	229.47	244.18
ENSMUSG00000055027	Smyd1	0.244321	0.510818	3.27246	0.197543	0.312499	0.298663																														ENSMUSG00000036473	Tbc1d24	3.81	16.34	3.9	3.34
ENSMUSG00000055116	Arntl	1.62075	1.09692	1.53341	2.57388	2.09249	2.66086																														ENSMUSG00000036570	Fxyd1	102.62	94.09	137.79	132.36
ENSMUSG00000055493	Epm2a	4.07411	3.95474	5.63607	3.31263	3.40085	2.83641																														ENSMUSG00000036617	Etl4	5.62	5.19	7.81	7.92
ENSMUSG00000055546	Timd4	50.6071	40.6792	29.9602	68.7163	46.8691	68.8446																														ENSMUSG00000036620	Mgat4b	29.15	28.88	38.82	40.44
ENSMUSG00000055707	Klhl26	3.26077	1.69563	1.15579	3.98801	4.15359	6.21384																														ENSMUSG00000036751	Cox6b1	670.78	642.55	925.81	962.2
ENSMUSG00000055805	Fmnl1	42.1277	30.2559	28.2032	50.5288	52.8442	53.4358																														ENSMUSG00000036775	Decr2	10.7	9.36	12.69	13.72
ENSMUSG00000055809	Dnaaf3	1.57787	0.908487	0.857851	2.81189	1.65314	2.0077																														ENSMUSG00000036854	Hspb6	7.04	7.84	9.74	8.45
ENSMUSG00000056025	Clca3a1	4.97668	3.93509	2.86502	6.60402	4.87842	6.98697																														ENSMUSG00000036867	Smad6	1.16	0.97	3.71	3.54
ENSMUSG00000056069	Otulinl	8.13884	5.40418	7.841	12.679	10.0585	10.582																														ENSMUSG00000036880	Acaa2	84.48	91.34	246.49	255.94
ENSMUSG00000056133	Unc93a2	2.48161	2.29087	1.85505	1.60892	1.14791	1.6922																														ENSMUSG00000036932	Aifm1	27.12	29.36	36.82	41.47
ENSMUSG00000056144	Trim34a	14.7113	12.3735	11.7365	17.24	24.6978	21.2175																														ENSMUSG00000037003	Tns2	24.91	25.88	33.88	44.7
ENSMUSG00000056145	AI504432	1.93055	1.80624	1.36311	3.09474	2.77636	1.86646																														ENSMUSG00000037022	Mmaa	14.61	14.76	19.72	19.6
ENSMUSG00000056290	Ms4a4b	7.92061	4.55609	4.85516	9.99678	13.1661	9.23112																														ENSMUSG00000037031	Tspan15	8.7	10.21	13.93	14.66
ENSMUSG00000056328	Myh1	0.537175	16.2895	62.9708	0.439966	4.8002	1.88483																														ENSMUSG00000037071	Scd1	2227.41	2335.69	4146.83	4184.1
ENSMUSG00000056476	Med12l	2.07328	2.36223	1.74152	1.48347	1.41073	1.69944																														ENSMUSG00000037110	Ralgapa2	9.65	10.17	16.4	13.78
ENSMUSG00000056737	Capg	13.7836	8.83598	12.0749	16.7847	19.2078	17.472																														ENSMUSG00000037152	Ndufc1	67.11	73.03	197.67	190.37
ENSMUSG00000056749	Nfil3	3.10529	2.5682	5.64844	1.5731	0.75884	3.53941																														ENSMUSG00000037216	Lipt1	6.79	5.92	8.83	13.68
ENSMUSG00000056900	Usp13	0.269192	0.621944	2.15611	0.253924	0.273166	0.515161																														ENSMUSG00000037316	Bag4	7.17	7.85	11.13	10.92
ENSMUSG00000057058	Skap1	6.88027	5.08599	8.96528	11.9634	13.8239	11.4532																														ENSMUSG00000037325	Bbs7	2.89	1.47	3.65	2.23
ENSMUSG00000057135	Scimp	1.50835	1.64009	0.873427	2.6876	2.8754	1.77886																														ENSMUSG00000037353	Letmd1	34.04	32.05	73.75	74.76
ENSMUSG00000057191	AB124611	20.4927	12.4294	14.9136	25.0163	26.3471	31.0884																														ENSMUSG00000037355	Uvssa	5.88	6.56	9.41	9.21
ENSMUSG00000057193	Slc44a2	8.46892	5.68858	5.4367	8.60867	8.88571	10.0711																														ENSMUSG00000037366	Pafah2	4.3	4.43	7.73	7.86
ENSMUSG00000057337	Chst3	6.60546	4.38423	4.57135	8.2579	9.0166	10.5949																														ENSMUSG00000037465	Klf10	13.84	11.47	16.83	15.59
ENSMUSG00000057596	Trim30d	11.1202	7.42218	7.3684	14.6159	17.3552	18.89																														ENSMUSG00000037493	Cib2	32.09	33.85	58.2	58.16
ENSMUSG00000057606	Colq	2.49658	2.94856	1.80698	5.48788	4.34948	5.35459																														ENSMUSG00000037531	Mrpl47	10.35	14.18	11.29	16.16
ENSMUSG00000057948	Unc13d	5.39148	2.28726	3.26851	5.29837	5.74679	5.74984																														ENSMUSG00000037573	Tob1	19.19	21.56	46.54	47.82
ENSMUSG00000058022	Adtrp	13.0571	19.3448	26.8437	14.6408	7.5405	15.4181																														ENSMUSG00000037624	Kcnk2	1.07	1.15	2.64	2.78
ENSMUSG00000058216	Gstp3	4.6291	3.9908	4.48366	7.48828	6.22372	8.73969																														ENSMUSG00000037686	Aspg	2.87	2.85	20.35	18.51
ENSMUSG00000058230	Arhgap35	13.2055	11.4543	10.8635	9.48829	8.64637	6.89487																														ENSMUSG00000037710	Cisd1	34.81	36.85	68.18	77.32
ENSMUSG00000058470	Gm8369	13.0773	7.27368	5.6288	15.5384	16.1348	10.7534																														ENSMUSG00000037736	Limch1	3	3.44	6.15	4.07
ENSMUSG00000058624	Gda	26.9986	28.3591	25.5706	18.015	20.2404	12.4358																														ENSMUSG00000037890	Wdr19	1.76	1.69	1.95	2.15
ENSMUSG00000058818	Pirb	21.2271	13.94	12.6901	26.3296	16.3742	27.9797																														ENSMUSG00000037904	Ankrd9	1.7	2.43	5.07	4.8
ENSMUSG00000058900	Rsl1	2.7886	1.34909	1.79959	3.40468	4.25085	3.05809																														ENSMUSG00000037916	Ndufv1	90.1	87.62	161.48	152.34
ENSMUSG00000058997	Vwa8	18.9794	22.7205	23.4506	17.9524	13.2499	13.027																														ENSMUSG00000037921	Ddx60	4.04	7.08	9.04	8.53
ENSMUSG00000059323	Tonsl	1.45616	1.51237	1.80348	2.04583	2.73359	2.04306																														ENSMUSG00000037949	Ano10	17.62	20.21	23.45	26.58
ENSMUSG00000059447	Hadhb	44.6315	46.1218	53.91	39.4657	27.5781	22.4351																														ENSMUSG00000037971	1110032A03Rik	21	25.9	43.64	43.31
ENSMUSG00000059791	Nrm	2.84422	2.4022	1.43472	3.24261	4.85578	3.51924																														ENSMUSG00000037972	Snn	73.67	81.9	100.11	100.76
ENSMUSG00000059811	Atl2	25.0771	25.8849	29.6609	19.2271	19.2392	17.5614																														ENSMUSG00000038084	Opa1	21.92	24.64	32.55	28.76
ENSMUSG00000059923	Grb2	21.727	18.5838	23.2228	24.0931	39.5497	40.529																														ENSMUSG00000038121	Fam210a	7.15	6.88	11.82	11.59
ENSMUSG00000059974	Ntm	2.04492	3.12721	3.15548	1.83927	2.67434	1.95632																														ENSMUSG00000038150	Ormdl3	61.85	63.13	91.87	96
ENSMUSG00000059994	Fcrl1	14.3228	9.15533	6.91814	14.4814	15.5609	17.4757																														ENSMUSG00000038195	Rilp	4.13	3.36	7.31	8.27
ENSMUSG00000060227	Casc4	8.81758	12.6602	10.7288	10.3996	9.22782	10.8586																														ENSMUSG00000038214	Bend3	1.81	1.61	2.26	1.99
ENSMUSG00000060260	Pwwp2b	3.56494	2.42692	3.25861	1.90848	1.49668	2.12241																														ENSMUSG00000038217	Tlcd2	4.96	4.74	11.6	11.91
ENSMUSG00000060586	H2-Eb1	137.769	99.2917	120.061	163.153	183.844	188.438																														ENSMUSG00000038227	Hoxa9	3.04	2.31	4.71	6.39
ENSMUSG00000060798	Intu	1.82185	2.03795	1.62993	1.11492	0.478068	1.39469																														ENSMUSG00000038236	Hoxa7	7.7	5.13	9.19	7.82
ENSMUSG00000060961	Slc4a4	4.52376	6.65128	6.7546	5.66569	2.4128	4.41744																														ENSMUSG00000038286	Bphl	20.18	18.89	25	24.52
ENSMUSG00000061068	Mcpt4	46.4255	36.6824	35.4967	69.1324	45.5097	75.2751																														ENSMUSG00000038301	Snx10	26.82	31.11	46.62	46.92
ENSMUSG00000061132	Blnk	22.3714	16.7012	16.3898	24.6964	31.2066	28.8564																														ENSMUSG00000038302	Afg1l	17.46	17.02	23.63	25.59
ENSMUSG00000061313	Ddhd2	19.5312	16.5231	16.184	13.1768	12.0123	10.7117																														ENSMUSG00000038400	Pmepa1	12.41	13.86	18.3	17.55
ENSMUSG00000061397	Krt79	1.22737	2.09293	1.68476	1.24012	1.60211	1.02431																														ENSMUSG00000038412	Higd1a	22.69	30.73	35.42	32.13
ENSMUSG00000061414	Cracr2a	1.82583	1.31213	1.43717	2.32361	2.27376	2.74869																														ENSMUSG00000038422	Hdhd3	2.54	2.88	4.23	6.19
ENSMUSG00000061436	Hipk2	17.9726	20.4604	16.3104	16.295	9.62471	12.5824																														ENSMUSG00000038462	Uqcrfs1	125.83	123.98	284	284.49
ENSMUSG00000061462	Obscn	0.128632	0.699975	4.559	0.021756	0.160828	0.162785																														ENSMUSG00000038527	C1rl	3.23	4.11	5.18	5.68
ENSMUSG00000061474	Mrps36	20.1431	23.0413	24.4036	15.9649	16.4525	14.7107																														ENSMUSG00000038539	Atf5	35.88	37.22	51.76	51.37
ENSMUSG00000061723	Tnnt3	2.54622	207.02	968.024	2.46035	32.0695	42.5927																														ENSMUSG00000038690	Atp5j2	187.59	201.72	293.96	271.54
ENSMUSG00000061816	Myl1	33.5561	73.8452	269.441	31.1467	49.0683	35.0238																														ENSMUSG00000038717	Atp5l	410.16	414.91	601.3	572.24
ENSMUSG00000062007	Hsh2d	1.59274	0.392318	1.32082	2.35528	4.47396	2.27075																														ENSMUSG00000038836	Agbl3	7.26	6.43	8.12	8.92
ENSMUSG00000062098	Btbd3	7.30082	4.35788	7.79747	4.7081	3.18969	5.09824																														ENSMUSG00000038845	Phb	69.49	81.19	91.13	101.5
ENSMUSG00000062585	Cnr2	1.74552	1.1602	1.38855	2.64512	2.31827	2.26805																														ENSMUSG00000038860	Garnl3	5.49	2.65	5.85	3.9
ENSMUSG00000062908	Acadm	323.6	321.289	425.627	308.937	227.102	185.639																														ENSMUSG00000038871	Bpgm	10.44	11.92	18.8	17.89
ENSMUSG00000062939	Stat4	4.48574	2.73277	3.23322	6.59908	6.49844	6.09843																														ENSMUSG00000038880	Mrps34	60.59	64.12	90.13	81.73
ENSMUSG00000063428	Ddo	7.02818	6.21561	7.98308	6.92343	3.43293	3.30288																														ENSMUSG00000038936	Sccpdh	13.49	11.25	18.76	21.2
ENSMUSG00000063646	Jakmip1	17.5282	8.39999	10.0775	18.1027	20.2262	19.4204																														ENSMUSG00000038949	Cnst	14.84	16.1	22.41	22.47
ENSMUSG00000063694	Cycs	148.177	141.321	163.263	148.633	90.8425	85.4477																														ENSMUSG00000038967	Pdk2	19.31	20.99	48.16	53.32
ENSMUSG00000063873	Slc24a3	12.3088	12.9653	12.3285	10.3797	9.79485	7.91568																														ENSMUSG00000039016	Timm8b	119.57	105.23	146.77	138.24
ENSMUSG00000063889	Crem	4.31534	4.89685	3.34582	3.40499	3.24595	2.85957																														ENSMUSG00000039037	St6galnac5	1.05	1.43	2.4	1.86
ENSMUSG00000064023	Klk8	6.99147	6.52023	4.31395	8.89434	8.08324	9.41882																														ENSMUSG00000039048	Foxred1	32.77	32.34	40.4	48.89
ENSMUSG00000064065	Ipcef1	2.50787	2.0986	2.29578	4.10148	4.39206	3.55374																														ENSMUSG00000039063	Echdc3	7.59	7.82	10.59	13.25
ENSMUSG00000064141	Zfp69	0.873263	1.24829	1.51645	0.496621	0.943638	0.846518																														ENSMUSG00000039081	Zfp503	3.16	3.15	4.44	3.74
ENSMUSG00000064225	Paqr9	10.6801	10.8278	8.09582	9.44067	6.8202	5.49244																														ENSMUSG00000039096	Rsad1	4.11	4.08	4.25	3.82
ENSMUSG00000064262	Gimap8	19.2152	12.7996	12.7931	20.1639	23.3726	24.4454																														ENSMUSG00000039126	Prune2	10.03	3.32	5.59	10.32
ENSMUSG00000064267	Hvcn1	24.8232	14.1174	15.6745	25.104	34.1039	31.7624																														ENSMUSG00000039166	Akap7	9.38	12.48	17.04	22.09
ENSMUSG00000066363	Serpina3f	1.3113	1.56374	1.2025	2.00433	2.93137	2.67333																														ENSMUSG00000039197	Adk	28	26.17	39.57	55.46
ENSMUSG00000066677	Ifi208	8.68989	6.1378	5.30636	10.3879	23.8264	13.4659																														ENSMUSG00000039246	Lyplal1	6.68	6.34	12.2	9.35
ENSMUSG00000066861	Oas1g	4.47466	1.10483	2.33862	3.93436	4.49275	4.29504																														ENSMUSG00000039270	Megf9	3.94	3.83	7.1	5.87
ENSMUSG00000067199	Frat1	0.99791	1.15277	1.26544	1.80521	1.50918	2.20932																														ENSMUSG00000039349	C130074G19Rik	28.9	29.99	50.6	49.11
ENSMUSG00000067341	H2-Eb2	3.76806	2.3082	2.508	5.43287	5.31998	5.20261																														ENSMUSG00000039428	Tmem135	29.87	32.46	40.92	42.88
ENSMUSG00000067768	Xlr4b	4.17856	3.6474	5.09765	6.52114	4.96369	6.26454																														ENSMUSG00000039480	Nt5dc1	14.81	12.75	16.7	17.24
ENSMUSG00000068105	Tnfrsf13c	46.6724	31.1183	30.2392	57.7531	68.6207	64.6729																														ENSMUSG00000039512	Uhrf1bp1	3.11	4.16	5.51	4.43
ENSMUSG00000068129	Cst7	1.61519	1.10154	0.998333	2.66244	2.48981	2.184																														ENSMUSG00000039620	Trmt9b	1.44	1.57	2.83	3.33
ENSMUSG00000068227	Il2rb	8.24601	6.70498	9.9972	13.783	11.153	15.1342																														ENSMUSG00000039640	Mrpl12	56.77	56.71	76.88	78.55
ENSMUSG00000068270	Shroom4	2.63081	2.38796	3.31261	1.62091	1.899	1.9024																														ENSMUSG00000039652	Cpeb3	2.65	2.38	4.26	4.93
ENSMUSG00000068335	Dok1	2.53252	2.62761	3.02305	3.9509	4.26815	3.94977																														ENSMUSG00000039693	Msantd3	5.4	3.07	9.01	7.61
ENSMUSG00000068699	Flnc	1.10691	1.56598	2.23795	1.13153	0.606708	1.23021																														ENSMUSG00000039741	Bahcc1	3.23	3.89	5.09	4.28
ENSMUSG00000068735	Trp53i11	41.8485	46.1993	39.2922	55.5905	71.4974	65.3601																														ENSMUSG00000039763	Dnajc28	4.23	3.51	5.41	4.7
ENSMUSG00000069515	Lyz1	16.6068	16.8081	11.5923	25.3268	29.5036	16.4685																														ENSMUSG00000039813	Tbc1d2	1.13	1.22	1.86	1.9
ENSMUSG00000069910	Spdl1	1.06682	0.839222	1.55541	1.93532	2.26392	2.19414																														ENSMUSG00000039824	Myl6b	3.33	4.13	6.74	5.79
ENSMUSG00000070000	Fcho1	8.93816	6.19109	5.69399	12.8095	11.6802	10.1755																														ENSMUSG00000039865	Slc44a3	3.8	3.62	6.78	4.82
ENSMUSG00000070034	Sp110	39.5066	27.7993	27.9263	44.404	57.3262	47.8695																														ENSMUSG00000039886	Tmem120a	56.69	59.45	115.44	116.8
ENSMUSG00000070327	Rnf213	7.08229	5.08607	4.386	6.48124	10.9561	8.22554																														ENSMUSG00000039914	Coq10a	17.42	21.9	30.26	28.63
ENSMUSG00000070385	Ampd1	0.204602	0.408578	3.88569	0.01634	0.126978	0.348253																														ENSMUSG00000039956	Mrap	71.07	72.41	105.7	104.32
ENSMUSG00000070476	Fam217b	3.21305	2.65693	2.22345	1.62864	1.93706	1.96157																														ENSMUSG00000040006	Ginm1	73.28	68.06	106.97	118.19
ENSMUSG00000070501	Ifi214	4.12791	1.91483	1.85612	4.56308	15.2614	7.71525																														ENSMUSG00000040016	Ptger3	14.07	14.57	25.52	24.94
ENSMUSG00000070691	Runx3	6.53484	6.82615	9.60909	14.0667	10.8285	15.9426																														ENSMUSG00000040037	Negr1	3.21	3.61	6.39	5.38
ENSMUSG00000070808	Bicra	4.61977	7.52991	5.44321	10.4513	11.2923	10.4528																														ENSMUSG00000040048	Ndufb10	187.31	189.93	246.78	237.42
ENSMUSG00000071005	Ccl19	10.2131	8.15279	9.20001	16.6746	27.314	13.2901																														ENSMUSG00000040174	Alkbh3	24.12	25.42	36.93	31.74
ENSMUSG00000071068	Treml2	16.0537	10.6921	11.0425	20.4878	30.7063	29.5963																														ENSMUSG00000040181	Fmo1	121.15	122.44	151.28	158.98
ENSMUSG00000071226	Cecr2	3.65494	5.03699	3.27745	4.08178	2.89265	4.45795																														ENSMUSG00000040187	Arntl2	4.19	6.18	6.58	8.04
ENSMUSG00000071540	3425401B19Rik	0.067927	0.956897	4.13154	0.043028	0.331129	0.295981																														ENSMUSG00000040213	Kyat3	10.58	10.23	14.19	15.38
ENSMUSG00000071714	Csf2rb2	7.66004	8.41501	6.07055	10.8214	11.4074	14.1864																														ENSMUSG00000040229	Gpr34	5.74	6.23	7.74	7.74
ENSMUSG00000071715	Ncf4	10.7292	7.26802	6.25538	13.2492	13.7933	14.0509																														ENSMUSG00000040260	Daam2	1.13	1.1	1.48	1.33
ENSMUSG00000071716	Apol7e	5.66909	3.41564	5.53601	7.15042	9.15397	8.12795																														ENSMUSG00000040264	Gbp2b	4.3	4.85	6.34	8.14
ENSMUSG00000072596	Ear2	38.3673	39.3473	37.3835	66.2384	36.4635	71.3706																														ENSMUSG00000040283	Btnl9	7.34	7.74	12.67	11.5
ENSMUSG00000072620	Slfn2	68.6129	44.1793	50.5262	83.6935	110.434	99.4655																														ENSMUSG00000040329	Il7	4.42	3.3	5.04	6.31
ENSMUSG00000072720	Myo18b	0.045506	0.640405	3.23886	0.074583	0.120415	0.094612																														ENSMUSG00000040370	Etfrf1	29.84	30.01	65.27	60.52
ENSMUSG00000073421	H2-Ab1	324.668	216.013	244.056	407.303	395.903	441.19																														ENSMUSG00000040374	Pex2	25.61	26.28	33.75	32.78
ENSMUSG00000073491	Ifi213	12.3426	6.8328	5.18513	10.6956	27.2241	16.1742																														ENSMUSG00000040410	Fbxl4	10.12	10.69	17.26	17.62
ENSMUSG00000073705	Cenps	2.46476	2.79861	2.90008	3.3085	4.20562	4.1692																														ENSMUSG00000040557	Mettl27	5.8	6.02	8.77	8.62
ENSMUSG00000074071	Fam169b	1.79115	1.28531	3.15459	4.48065	5.44194	2.65542																														ENSMUSG00000040564	Apoc1	205.56	190.96	475.65	473.28
ENSMUSG00000074218	Cox7a1	80.7236	177.093	196.063	90.484	40.0756	11.6609																														ENSMUSG00000040591	1110051M20Rik	5.17	4.55	11.41	6.15
ENSMUSG00000074238	Ap1ar	24.1448	21.9054	29.022	41.1571	38.6354	36.7387																														ENSMUSG00000041028	Ghitm	260.14	253.49	397.12	400.31
ENSMUSG00000074277	Phldb3	3.834	2.85467	2.42828	4.30473	5.26231	5.19554																														ENSMUSG00000041075	Fzd7	2.81	2.75	3.82	3.53
ENSMUSG00000074282	Zfp94	1.29268	1.71041	1.53322	1.94708	2.48844	2.80194																														ENSMUSG00000041168	Lonp1	34.83	37.52	48.27	49.34
ENSMUSG00000074342	I830077J02Rik	3.42757	2.18193	2.15962	4.73882	4.73559	5.59955																														ENSMUSG00000041220	Elovl6	31.96	32.66	88.73	89.69
ENSMUSG00000074415	3110039I08Rik	2.49945	2.15186	2.13673	2.5248	3.07104	3.47687																														ENSMUSG00000041351	Rap1gap	4.72	4.75	8	8.25
ENSMUSG00000074497	A430078G23Rik	2.69131	1.19347	1.7833	3.59328	3.63427	3.50905																														ENSMUSG00000041378	Cldn5	40.01	40.51	51.49	51.19
ENSMUSG00000074671	Tspyl3	1.589	1.08259	1.1637	2.03906	1.79813	1.9689																														ENSMUSG00000041426	Hibch	49.37	53.39	96.53	101.12
ENSMUSG00000074896	Ifit3	65.2952	54.0782	32.3593	53.0191	129.634	72.6354																														ENSMUSG00000041479	Syt15	1.85	1.43	2.42	2.45
ENSMUSG00000074934	Grem1	1.46516	1.62369	1.41554	2.17046	2.08822	3.72632																														ENSMUSG00000041633	Kctd12b	4.83	4.27	5.67	5.98
ENSMUSG00000075033	Nxpe3	1.57845	1.10966	1.10814	1.92182	2.13969	1.76496																														ENSMUSG00000041650	Pcca	33.54	31.99	60.14	63.21
ENSMUSG00000075232	Amd1	15.8613	11.885	31.2203	14.0171	12.5968	15.1798																														ENSMUSG00000041696	Rasl12	13.45	14.89	20.35	18.82
ENSMUSG00000075704	Txnrd2	8.6481	9.69757	7.74195	7.97831	5.86384	5.84535																														ENSMUSG00000041697	Cox6a1	730.61	694.24	1216.05	1142.05
ENSMUSG00000078486	Perm1	0.537406	0.725586	1.77855	0.535439	0.207502	0.142018																														ENSMUSG00000041733	Coq5	24.34	26.41	34.44	35.09
ENSMUSG00000078532	Nkain1	3.00192	3.65077	4.16441	2.58323	2.37504	1.83127																														ENSMUSG00000041757	Plekha6	1.05	1.13	1.82	1.39
ENSMUSG00000078670	Fam174b	6.37058	4.50134	4.14488	7.08927	7.10264	8.53404																														ENSMUSG00000041801	Phlda3	79.35	81.4	111.69	104.61
ENSMUSG00000078700	D030028A08Rik	1.2778	1.48215	0.906575	1.99117	1.60673	2.44572																														ENSMUSG00000041895	Wipi1	6.26	7.63	10.65	11.23
ENSMUSG00000078763	Slfn1	10.6727	7.47659	7.99072	14.4554	33.581	17.8666																														ENSMUSG00000042010	Acacb	30.12	32.01	76.47	73.3
ENSMUSG00000078861	Zfp931	3.48125	4.47613	5.16897	3.80275	3.35122	2.28337																														ENSMUSG00000042041	2010003K11Rik	6.62	8.85	18.28	17.36
ENSMUSG00000078864	Gm14322	3.66512	4.65808	3.62451	3.24794	2.6813	3.06498																														ENSMUSG00000042050	Wdr60	2.72	3.16	4.24	4.3
ENSMUSG00000078920	Ifi47	5.62012	4.4724	3.84316	5.84693	12.2873	7.62337																														ENSMUSG00000042293	Gm5617	21.94	21.51	33.92	38.63
ENSMUSG00000079165	Sap25	1.68719	1.98092	2.31143	4.87406	3.87407	3.38377																														ENSMUSG00000042429	Adora1	8.42	9.85	19.58	20.87
ENSMUSG00000079227	Ccr5	2.26192	1.15891	1.58184	2.66729	2.18749	3.6402																														ENSMUSG00000042505	Sdhaf3	1.87	2.29	2.17	2.42
ENSMUSG00000079339	Ifit1bl1	1.83442	0.997409	1.29785	1.67223	7.71152	2.54813																														ENSMUSG00000042569	Dhrs7b	27.87	24.57	33.94	37.03
ENSMUSG00000079491	H2-T10	6.37876	5.62749	5.17637	8.0553	8.65265	8.3217																														ENSMUSG00000042616	Oscp1	2.64	3.46	7.29	7.89
ENSMUSG00000079508	Apoo	22.0414	23.1311	23.8997	19.7378	15.5087	16.5071																														ENSMUSG00000042705	Commd10	18.76	18.9	20.3	27.65
ENSMUSG00000079523	Tmsb10	858.004	839.256	594.715	1113.55	1309.17	1157.3																														ENSMUSG00000042709	Atpaf2	44.77	30.04	63.62	69.63
ENSMUSG00000079553	Kifc1	1.3496	1.31696	1.61587	2.17955	2.21847	2.8714																														ENSMUSG00000042745	Id1	23.94	27.75	41.45	39.04
ENSMUSG00000079563	Pglyrp2	1.95052	1.07415	1.21193	2.56361	2.51498	3.40784																														ENSMUSG00000042851	Zc3h6	2.95	2.99	6.19	6.34
ENSMUSG00000085156	Snhg15	4.2332	5.33955	5.9558	8.5362	6.82095	10.8387																														ENSMUSG00000043099	Hic1	4.5	4.34	7.11	5.7
ENSMUSG00000085795	Zfp703	8.79826	5.58957	11.5123	15.8633	14.4305	12.0993																														ENSMUSG00000043122	A530016L24Rik	35.8	38.72	59.83	66.87
ENSMUSG00000085887	Arhgap27os3	3.44045	2.1734	2.10145	4.62618	4.44071	3.46936																														ENSMUSG00000043154	Ppp2r3a	3.02	3.79	3.5	3.39
ENSMUSG00000086247	Gm15787	6.29181	7.41484	7.05614	6.03937	3.88008	5.5487																														ENSMUSG00000043162	Pyurf	9.39	9.16	14.07	13.82
ENSMUSG00000087138	Gm15545	2.73689	3.80005	2.92703	4.42783	5.67444	6.22236																														ENSMUSG00000043190	Rfesd	10.94	11.69	13.41	17.45
ENSMUSG00000087259	2610035D17Rik	1.67463	1.42899	1.74352	2.01744	3.04817	2.83637																														ENSMUSG00000043673	Kcns3	2.5	3.33	4.59	5.16
ENSMUSG00000087385	Frg2f1	3.52587	4.41751	6.97619	3.19191	4.05752	4.27181																														ENSMUSG00000043687	1190005I06Rik	5.63	7.89	13.55	11.85
ENSMUSG00000089809	Rasgef1b	6.13093	4.5623	3.23453	8.85456	7.44946	8.28977																														ENSMUSG00000043833	2900005J15Rik	2.22	2.11	3.02	3.87
ENSMUSG00000089824	Rbm12	1.13644	1.06437	2.77961	1.02249	1.17728	0.805537																														ENSMUSG00000044026	Slc35g1	7.05	6.99	9.77	9.11
ENSMUSG00000089942	Pira2	1.91482	1.08346	1.07339	2.15978	2.23891	2.18736																														ENSMUSG00000044080	S100a1	189.04	171.01	254.18	248.22
ENSMUSG00000090019	Gimap1	11.7238	9.67437	11.0866	15.6379	18.7295	20.3924																														ENSMUSG00000044122	Proca1	11.91	10.92	19.72	18.72
ENSMUSG00000091144	Phf11c	1.59837	1.54768	1.4421	1.78493	3.874	2.52118																														ENSMUSG00000044134	Pheta1	2.22	2.16	2.88	3.31
ENSMUSG00000091345	Col6a5	0.990751	1.35849	0.830657	2.67657	1.91033	0.614994																														ENSMUSG00000044244	Il20rb	1.9	1.86	2.96	2.44
ENSMUSG00000091649	Phf11b	9.69311	6.97714	7.10167	11.811	19.7516	15.5056																														ENSMUSG00000044252	Osbpl1a	11	12.81	18.02	17.79
ENSMUSG00000094796	BC147527	13.9833	9.4459	3.75119	6.9242	27.14	25.6685																														ENSMUSG00000044288	Cnr1	1.18	1.43	2.19	1.84
ENSMUSG00000097471	5830432E09Rik	2.13398	1.98233	1.09201	2.11157	2.41977	3.86709																														ENSMUSG00000044308	Ubr3	25.15	24.17	27.92	29.6
ENSMUSG00000097636	Mirt1	1.60133	1.55553	1.03968	1.47985	2.21801	3.2296																														ENSMUSG00000044338	Aplnr	4.1	4.41	5.48	5.25
ENSMUSG00000098112	Bin2	28.4133	18.0197	25.3283	38.7922	72.0491	86.0715																														ENSMUSG00000044405	Adig	121.59	121.98	191.72	199.98
ENSMUSG00000099759	1700030C10Rik	2.72075	2.27774	2.47127	1.90221	1.75063	1.56926																														ENSMUSG00000044792	Isca1	56.65	64.94	80.24	88.81
ENSMUSG00000100150	Gm19585	5.64188	4.52153	5.58656	9.16384	6.76748	9.31269																														ENSMUSG00000044894	Uqcrq	216.16	217.08	427.72	397.87
ENSMUSG00000101970	1810026B05Rik	3.28144	3.61658	3.10036	4.05556	5.1621	6.39104																														ENSMUSG00000044927	H1fx	2.1	1.69	4.41	4.75
ENSMUSG00000104835	Gm5547	3.19741	3.00254	3.52677	6.44168	4.13945	5.00185																														ENSMUSG00000044968	Napepld	4.37	3.48	4.93	5.04
ENSMUSG00000110195	Pde2a	10.3731	24.234	13.6918	12.4705	20.6291	13.0217																														ENSMUSG00000044986	Tst	35.95	35.73	58.44	60.18
ENSMUSG00000110613	Lncbate1	16.2934	12.9697	14.1915	8.81187	8.51909	10.4319																														ENSMUSG00000045038	Prkce	12.9	12.75	16.07	15.46
ENSMUSG00000112627	4933412E12Rik	6.87037	3.07811	4.07721	6.18944	8.58816	8.66444																														ENSMUSG00000045095	Magi1	1.92	2.51	3.99	3.09
ENSMUSG00000113035	5830428M24Rik	3.30816	5.81945	5.30528	11.1936	5.74277	6.88976																														ENSMUSG00000045102	Poln	7.92	4.45	17.91	16.69
ENSMUSG00000116504	I730030J21Rik	2.90899	1.63072	3.81668	4.16103	3.61299	2.66639																														ENSMUSG00000045160	Bola3	38.53	29.82	42.52	49.26
ENSMUSG00000117310	Ptp4a1	8.64663	7.59692	10.637	5.29509	8.89726	5.48075																														ENSMUSG00000045193	Cirbp	65.06	70.6	132.31	120.02
																																					ENSMUSG00000045211	Nudt18	15.59	16.81	23	21.54
																																					ENSMUSG00000045294	Insig1	62.7	66.06	80.47	82.94
																																					ENSMUSG00000045316	Fahd1	6.97	7.14	16.24	15.69
																																					ENSMUSG00000045438	Cox19	22.23	26.86	35.15	35.27
																																					ENSMUSG00000045502	Hcar2	10.16	10.61	18.75	17.94
																																					ENSMUSG00000045620	Odf3l1	3.48	3.04	5.65	7.46
																																					ENSMUSG00000045636	Mtus1	24.6	22.91	42.2	42.03
																																					ENSMUSG00000045875	Adra1a	3.55	5.4	8.22	8.14
																																					ENSMUSG00000045930	Clec14a	4.38	4.75	5.96	6.12
																																					ENSMUSG00000045973	Slc25a51	43.1	43.59	57.73	61.88
																																					ENSMUSG00000046280	She	2	2.36	3.04	2.99
																																					ENSMUSG00000046329	Slc25a23	19.39	20.05	27.97	29.15
																																					ENSMUSG00000046658	Zfp316	1.39	1.81	2.09	2.24
																																					ENSMUSG00000046671	Mtfr1l	43.33	45.95	59.93	60.23
																																					ENSMUSG00000046764	A530053G22Rik	17.62	21.77	28.41	32.8
																																					ENSMUSG00000046794	Ppp1r3b	9.97	10.62	19.05	18.22
																																					ENSMUSG00000046798	Cldn12	4.09	4.02	10.07	9.11
																																					ENSMUSG00000046844	Vat1l	2.69	3.88	6.55	3.52
																																					ENSMUSG00000046909	Tefm	5.66	9.87	10.45	12.02
																																					ENSMUSG00000046916	Myct1	3.12	2.43	3.5	3.86
																																					ENSMUSG00000047205	Dusp18	1.47	1.77	2.12	2.47
																																					ENSMUSG00000047371	Zfp768	6.01	5.66	7.62	9.09
																																					ENSMUSG00000047409	Ctdspl	9.22	10.48	11.21	12.27
																																					ENSMUSG00000047497	Adamts12	3.65	4.32	5.77	5.93
																																					ENSMUSG00000047656	Trpt1	7.22	4.95	7.25	8.97
																																					ENSMUSG00000048007	Timm8a1	12.06	12.51	15.83	16.18
																																					ENSMUSG00000048040	Arxes2	68.65	74.26	94.39	93.93
																																					ENSMUSG00000048078	Tenm4	3.97	5.08	6.29	6.26
																																					ENSMUSG00000048138	Dmrt2	2.96	3.82	7.52	7.74
																																					ENSMUSG00000048142	Nat8l	11.62	13.48	33.14	25.25
																																					ENSMUSG00000048371	Pdp2	5.34	5.34	8.06	8.23
																																					ENSMUSG00000048486	Fitm2	21.18	21.61	32.43	32.82
																																					ENSMUSG00000048772	Tmem53	4.2	3.81	9.08	9.57
																																					ENSMUSG00000048960	Prex2	1.97	2.32	2.93	2.57
																																					ENSMUSG00000049038	Mterf2	7.72	7.07	10.55	10.52
																																					ENSMUSG00000049090	Zadh2	26.58	29.6	38.93	41.15
																																					ENSMUSG00000049091	Sephs2	26.79	29	41.72	44.06
																																					ENSMUSG00000049112	Oxtr	1.07	1.19	1.57	1.54
																																					ENSMUSG00000049115	Agtr1a	2.68	4.01	6.08	4.8
																																					ENSMUSG00000049241	Hcar1	14.91	16.47	21.37	23.74
																																					ENSMUSG00000049265	Kcnk3	8.13	8.62	22.82	23.88
																																					ENSMUSG00000049285	Mblac1	1.54	1.75	3.75	3.38
																																					ENSMUSG00000049295	Zfp219	11.63	10.42	16.3	17.49
																																					ENSMUSG00000049411	Tmem241	6.44	11.03	10.19	10.05
																																					ENSMUSG00000049422	Chchd10	121.05	106.81	317.65	321.04
																																					ENSMUSG00000049807	Arhgap23	8.88	7.06	9.09	10.15
																																					ENSMUSG00000049892	Rasd1	4.63	5.7	43.5	41.56
																																					ENSMUSG00000050312	Nsun3	7.58	7.78	9.09	9.05
																																					ENSMUSG00000050323	Ndufaf6	7.93	6.4	9.45	8.15
																																					ENSMUSG00000050705	2310061I04Rik	24.52	23.23	31.39	31.6
																																					ENSMUSG00000050737	Ptges	17.64	13.76	20.67	25.57
																																					ENSMUSG00000050777	Tmem37	2.22	3.01	4.32	5.73
																																					ENSMUSG00000050856	Atp5k	301.22	289.45	423.62	474.5
																																					ENSMUSG00000050860	Phospho1	8.83	6.22	130.94	119.32
																																					ENSMUSG00000050953	Gja1	22.87	24.25	28.43	31.5
																																					ENSMUSG00000051034	Zfp11	1.06	1.13	1.48	1.77
																																					ENSMUSG00000051041	Olfml1	6.64	6.84	8.44	8.73
																																					ENSMUSG00000051043	Gprc5c	3.9	4.91	6.58	6.36
																																					ENSMUSG00000051169	Rpusd3	7.91	5.8	6.99	10.99
																																					ENSMUSG00000051177	Plcb1	2.54	2.27	3.35	3.68
																																					ENSMUSG00000051319	Mtln	24.16	29.42	33.66	35.86
																																					ENSMUSG00000051367	Six1	1.22	0.86	1.76	1.73
																																					ENSMUSG00000051390	Zbtb22	12.16	10.96	16.81	14.82
																																					ENSMUSG00000051483	Cbr1	40.85	45.41	56.41	56.38
																																					ENSMUSG00000051596	Otop1	7.37	5.42	18.49	18.1
																																					ENSMUSG00000051748	Wfdc21	62.04	58.86	90.96	84.4
																																					ENSMUSG00000051910	Sox6	2.86	1.93	6.94	4.63
																																					ENSMUSG00000051984	Sec31b	2.19	2.56	3.74	3.45
																																					ENSMUSG00000052305	Hbb-bs	353.7	333.96	681.31	658.68
																																					ENSMUSG00000052337	Immt	89.67	87.01	133.62	136.04
																																					ENSMUSG00000052605	Isoc2b	7.54	10.43	16.01	12.71
																																					ENSMUSG00000052738	Suclg1	86.03	83.85	186.91	194.44
																																					ENSMUSG00000052751	Repin1	4.69	5.32	6.99	7.03
																																					ENSMUSG00000052914	Cyp2j6	4.22	4.69	5.74	6.28
																																					ENSMUSG00000052928	Ctif	2.23	2.9	3.1	3.33
																																					ENSMUSG00000052974	Cyp2f2	24.93	26.9	33.81	38.35
																																					ENSMUSG00000053768	Chchd3	73.13	78.86	109.38	114.24
																																					ENSMUSG00000053897	Slc39a8	1.58	1.53	2.33	2.25
																																					ENSMUSG00000053898	Ech1	197.21	190.5	331.81	343.47
																																					ENSMUSG00000053964	Lgals4	15.03	19.2	26.66	20.07
																																					ENSMUSG00000054150	Syne3	5.61	6.08	8.44	8.34
																																					ENSMUSG00000054200	Ffar4	6.12	7.59	12.51	12.34
																																					ENSMUSG00000054434	Tmem120b	31.89	37.48	46.89	47.18
																																					ENSMUSG00000054474	Thnsl2	2.32	3.24	4.54	4.87
																																					ENSMUSG00000054733	Msra	21.7	23.69	31.87	35.19
																																					ENSMUSG00000054814	Usp46	5.56	4.7	6.06	6.39
																																					ENSMUSG00000055128	Cgrrf1	17.55	17.35	25.57	20.48
																																					ENSMUSG00000055137	Sugct	2.66	3	4.87	4.72
																																					ENSMUSG00000055407	Map6	5.34	4.3	7.68	6.95
																																					ENSMUSG00000055493	Epm2a	2.01	1.71	3.4	3.01
																																					ENSMUSG00000055782	Abcd2	58.83	42.9	60.35	65.94
																																					ENSMUSG00000055963	Triqk	1.51	1.25	2.38	2.62
																																					ENSMUSG00000055980	Irs1	2.1	2.48	3.7	3.86
																																					ENSMUSG00000056214	Pard6g	2.92	3.82	4.45	5.03
																																					ENSMUSG00000056476	Med12l	1.32	1.5	1.82	2.31
																																					ENSMUSG00000056486	Chn1	4.52	5.42	6.14	8.01
																																					ENSMUSG00000056501	Cebpb	12.55	16.33	28.63	27.9
																																					ENSMUSG00000056666	Retsat	23.67	22.75	47.87	51.1
																																					ENSMUSG00000056698	Elmod3	15.91	18.39	24.16	22.4
																																					ENSMUSG00000056899	Immp2l	13.85	21.69	55.74	37.23
																																					ENSMUSG00000056938	Acbd4	47.82	55.21	84.6	90.65
																																					ENSMUSG00000056973	Ces1d	356.24	347.62	406.96	427.81
																																					ENSMUSG00000057054	Inca1	4.76	3.79	8.56	9.52
																																					ENSMUSG00000057181	5730455P16Rik	6.81	6.47	9.6	8.3
																																					ENSMUSG00000057246	BC051142	2.93	3.23	6.96	4.24
																																					ENSMUSG00000057666	Gapdh	1179.46	1099.19	1566.83	1524.76
																																					ENSMUSG00000057715	A830018L16Rik	1.8	1.13	3.7	3.11
																																					ENSMUSG00000057835	Zfp119a	4.78	5.32	4.77	4.66
																																					ENSMUSG00000058022	Adtrp	25.99	7.4	27.22	24.16
																																					ENSMUSG00000058076	Sdhc	70.48	80.5	115.08	118.17
																																					ENSMUSG00000058317	Ube2e2	12.91	13.76	17.74	17.55
																																					ENSMUSG00000058586	Serhl	21.06	22.08	31.69	34.82
																																					ENSMUSG00000058756	Thra	23.46	23.25	32.66	33.3
																																					ENSMUSG00000058966	Fam57b	3.19	2.86	11.79	10.09
																																					ENSMUSG00000058997	Vwa8	14.6	17.84	33.41	35.41
																																					ENSMUSG00000059142	Zfp945	6.69	7.36	9.37	10.07
																																					ENSMUSG00000059173	Pde1a	5.26	4.83	7.47	7.75
																																					ENSMUSG00000059336	Slc14a1	6.55	6.5	12.16	12.81
																																					ENSMUSG00000059401	Mamld1	1.7	1.99	2.52	2.24
																																					ENSMUSG00000059447	Hadhb	176.3	182.06	546.93	567.91
																																					ENSMUSG00000059534	Uqcr10	429.02	378.48	703.23	694.6
																																					ENSMUSG00000059734	Ndufs8	111.5	102.82	171.54	179.61
																																					ENSMUSG00000059743	Fdps	34.71	31.54	49.01	47.88
																																					ENSMUSG00000059824	Dbp	10.92	12.17	39.96	40.26
																																					ENSMUSG00000060002	Chpt1	190.76	217.81	417.44	467.15
																																					ENSMUSG00000060227	Casc4	2.81	3.64	4.04	4.96
																																					ENSMUSG00000060376	Bckdha	58.13	59.86	115.49	108.98
																																					ENSMUSG00000060429	Sntb1	12.51	13.61	16.39	16.81
																																					ENSMUSG00000060675	Pla2g16	90.49	94.34	118.5	119.76
																																					ENSMUSG00000060681	Slc9a6	9.96	11.18	12.2	12.49
																																					ENSMUSG00000060923	Acyp2	11.1	10.44	26.41	24.4
																																					ENSMUSG00000060961	Slc4a4	1.1	2.05	7.7	7.82
																																					ENSMUSG00000060981	Hist1h4h	20.48	25.96	39.34	34.66
																																					ENSMUSG00000061046	Haghl	14.24	13.9	22.59	15.39
																																					ENSMUSG00000061100	Retnla	197.1	197.52	310.35	296.69
																																					ENSMUSG00000061313	Ddhd2	20.43	19.69	41.6	41.37
																																					ENSMUSG00000061353	Cxcl12	172.6	172.92	208.11	197.91
																																					ENSMUSG00000061436	Hipk2	9.96	12.13	17.77	14.63
																																					ENSMUSG00000061461	Smim20	33.33	42.02	41.32	38.35
																																					ENSMUSG00000061474	Mrps36	47.83	50.53	75.14	80.65
																																					ENSMUSG00000061518	Cox5b	261.76	246.69	369.14	357.75
																																					ENSMUSG00000061723	Tnnt3	2.4	1.39	4.44	4.36
																																					ENSMUSG00000061740	Cyp2d22	12.24	13.63	17.12	18.97
																																					ENSMUSG00000061758	Akr1b10	25.96	25.99	34.42	37.3
																																					ENSMUSG00000061780	Cfd	5949.79	6028.35	7590.86	7535.75
																																					ENSMUSG00000061816	Myl1	28.46	26.86	34.08	45.76
																																					ENSMUSG00000061838	Suclg2	25.64	25.27	39.99	40.79
																																					ENSMUSG00000062070	Pgk1	141.93	138.6	212.74	207.76
																																					ENSMUSG00000062515	Fabp4	5644.33	5411.18	9515.81	9532.86
																																					ENSMUSG00000062580	Timm17a	22.46	34.76	47.64	45.07
																																					ENSMUSG00000062619	2310039H08Rik	23.43	19.26	29.57	25.95
																																					ENSMUSG00000062861	Zfp28	4.45	3.99	6.36	5.69
																																					ENSMUSG00000062908	Acadm	156.49	151.01	356.4	365.47
																																					ENSMUSG00000062929	Cfl2	32.18	37.87	44.06	46.56
																																					ENSMUSG00000062944	9130023H24Rik	2.13	1.8	3.12	2.62
																																					ENSMUSG00000062960	Kdr	15.73	17.39	22.83	23.66
																																					ENSMUSG00000063077	Kif1b	21.45	26	29.55	29.76
																																					ENSMUSG00000063235	Ptpmt1	10.42	12.15	16.94	22.1
																																					ENSMUSG00000063406	Tmed5	64.11	57.33	86	71.37
																																					ENSMUSG00000063428	Ddo	4.04	4.41	8.07	8.73
																																					ENSMUSG00000063524	Eno1	439.04	417.31	749.99	765.39
																																					ENSMUSG00000063558	Aox1	11.41	11.93	19.27	18.99
																																					ENSMUSG00000063694	Cycs	47.04	43.17	84.87	89.09
																																					ENSMUSG00000063873	Slc24a3	7.98	9.24	13.49	14.06
																																					ENSMUSG00000063882	Uqcrh	561.07	553.79	734.49	754.8
																																					ENSMUSG00000063931	Pepd	61.71	68.84	105.64	112.03
																																					ENSMUSG00000064120	Mocs1	12.82	16.36	19.31	17.85
																																					ENSMUSG00000064202	4430402I18Rik	5.06	2.52	6.08	7.12
																																					ENSMUSG00000064215	Ifi27	360.77	367.84	535.3	538.2
																																					ENSMUSG00000064225	Paqr9	4.14	4.79	10.66	10.23
																																					ENSMUSG00000065979	Cpped1	13.99	15.35	20.79	19.76
																																					ENSMUSG00000067430	Zfp763	3.05	3.18	3.85	3.83
																																					ENSMUSG00000068079	Tcf15	5.35	4.1	7.56	7.91
																																					ENSMUSG00000068264	Ap5s1	13.29	11.99	19.51	15.76
																																					ENSMUSG00000068267	Cenpb	25.18	24.74	35.16	35.78
																																					ENSMUSG00000068740	Celsr2	3.64	3.98	7.43	7.34
																																					ENSMUSG00000068747	Sort1	24.86	27.95	34.76	34.86
																																					ENSMUSG00000068874	Selenbp1	31.12	33.31	40.58	42.64
																																					ENSMUSG00000069633	Pex11g	3.33	2.98	3.94	5.92
																																					ENSMUSG00000069835	Sat2	3.05	1.85	5.15	4.32
																																					ENSMUSG00000069917	Hba-a2	418.61	374.37	850.7	797.15
																																					ENSMUSG00000069919	Hba-a1	151.27	142.22	265.95	276.71
																																					ENSMUSG00000070371	Prss36	6.06	3.59	7.98	6.68
																																					ENSMUSG00000070493	Chchd2	481.38	444.13	603.13	595.61
																																					ENSMUSG00000070509	Rgma	3.46	4.4	6.47	7.46
																																					ENSMUSG00000070730	Rmdn3	26.39	28	42.11	43.72
																																					ENSMUSG00000071014	Ndufb6	71.73	78.89	163.15	163.67
																																					ENSMUSG00000071253	Slc25a16	10.26	11.1	18.98	19.4
																																					ENSMUSG00000071648	Rom1	4.05	4.32	5.89	7.1
																																					ENSMUSG00000071656	Lrrn4cl	4.11	4.02	6.18	5.47
																																					ENSMUSG00000071657	Bscl2	110.26	109.17	154.92	154.15
																																					ENSMUSG00000071847	Apcdd1	13.17	13.22	16.4	17.19
																																					ENSMUSG00000072946	Ptgr2	34.67	36.37	57.49	59.99
																																					ENSMUSG00000072964	Bhlhb9	10.08	11.12	13.21	12.12
																																					ENSMUSG00000073460	Pnldc1	1.52	0.86	5.94	7.99
																																					ENSMUSG00000073830	Mup14	13.63	16.66	69.36	82.85
																																					ENSMUSG00000073834	Mup11	24.3	22.59	82.84	81.13
																																					ENSMUSG00000073842	Mup7	3.62	4.16	21.34	21.38
																																					ENSMUSG00000073940	Hbb-bt	94.8	89.39	185.38	218.66
																																					ENSMUSG00000074064	Mlycd	14.89	15.95	30.41	32.21
																																					ENSMUSG00000074093	Svip	2.59	2.87	4.06	4.51
																																					ENSMUSG00000074207	Adh1	47.62	49.99	62.86	62.09
																																					ENSMUSG00000074211	Sdhaf1	6.67	7.31	9.87	9.32
																																					ENSMUSG00000074218	Cox7a1	29.12	31.36	346.86	335.64
																																					ENSMUSG00000074340	Ovgp1	0.93	1.55	1.78	2
																																					ENSMUSG00000074466	Gm15417	14.01	17.12	33.08	13.7
																																					ENSMUSG00000074896	Ifit3	41.7	42.43	52.09	52.7
																																					ENSMUSG00000075273	Ttc30b	2.94	3.33	5.4	5.04
																																					ENSMUSG00000075289	Carns1	8.43	12.07	15.85	16.33
																																					ENSMUSG00000075296	Aldh3b2	6.88	6.72	11.12	10.59
																																					ENSMUSG00000075394	Hoxc4	1.19	1.12	2.46	3.29
																																					ENSMUSG00000075419	Dolk	15.94	15.87	21.71	22.28
																																					ENSMUSG00000075590	Nrbp2	13.27	14.55	21.4	18.36
																																					ENSMUSG00000075704	Txnrd2	13.73	11.74	19.75	22.9
																																					ENSMUSG00000075706	Gpx4	434.02	409.7	594.41	590.59
																																					ENSMUSG00000076435	Acsf2	34.39	35.33	59.25	55.69
																																					ENSMUSG00000078566	Bnip3	117.99	111.76	134.88	145.22
																																					ENSMUSG00000078570	1110065P20Rik	15.49	17.56	20.17	22.94
																																					ENSMUSG00000078673	Mup19	2.72	4.13	18.26	24.9
																																					ENSMUSG00000078674	Mup18	102.58	88.56	444.09	442.18
																																					ENSMUSG00000078675	Mup16	7.28	4.78	38.55	40.24
																																					ENSMUSG00000078680	Mup10	30.26	33.17	133.88	152.68
																																					ENSMUSG00000078686	Mup9	15.74	25.1	108.04	138.62
																																					ENSMUSG00000078695	Cisd3	41.65	40.76	67.46	70.37
																																					ENSMUSG00000078716	Tmem8b	1.84	1.23	2.96	3.84
																																					ENSMUSG00000078880	Gm14308	2.4	8.1	7.65	6.01
																																					ENSMUSG00000078937	Cpt1b	5.55	5.61	50.05	47.41
																																					ENSMUSG00000079418	Atg4a	15.89	13.25	18.16	18.03
																																					ENSMUSG00000079508	Apoo	24.35	25.81	44.75	52.71
																																					ENSMUSG00000079560	Hoxa3	4.79	9.84	7.69	8.28
																																					ENSMUSG00000079834	Tmlhe	7.18	6.47	9.41	10.5
																																					ENSMUSG00000080316	Spaca6	11.43	10.49	17.83	11.42
																																					ENSMUSG00000084960	B430010I23Rik	4.45	4.49	7.9	8.97
																																					ENSMUSG00000085148	Mir22hg	9.33	11.4	17.22	19.73
																																					ENSMUSG00000085795	Zfp703	14.58	16.19	25.54	21.3
																																					ENSMUSG00000086610	Gm15408	3.29	3.62	4.78	4.32
																																					ENSMUSG00000086629	2810403D21Rik	4.19	3.62	6.11	8.13
																																					ENSMUSG00000087177	E130307A14Rik	13.56	10.75	18.17	15.73
																																					ENSMUSG00000087658	Hotairm1	0.73	5.78	4.99	14.7
																																					ENSMUSG00000089889	0610040B10Rik	3.9	2.37	5.87	6.62
																																					ENSMUSG00000090150	Acad11	24.19	26.39	52.33	52.67
																																					ENSMUSG00000090386	Mir99ahg	0.82	2.03	2.36	3.28
																																					ENSMUSG00000091586	Cyp4f17	3.64	3.48	4.58	5.09
																																					ENSMUSG00000091650	Apol11a	1.76	4.38	5.12	6.46
																																					ENSMUSG00000093661	Eif4e3	27.78	26.79	36.28	36.87
																																					ENSMUSG00000093930	Hmgcs1	46.52	51.23	76.13	77.22
																																					ENSMUSG00000095440	Fignl2	1.85	2.01	2.84	2.23
																																					ENSMUSG00000095463	Entpd4	15.6	22.42	33.09	30.59
																																					ENSMUSG00000096188	Cmtm4	5.61	5.77	8.97	9.08
																																					ENSMUSG00000096210	H1f0	37.12	32.48	66.36	65.84
																																					ENSMUSG00000096606	Tpbgl	2.73	3.02	4.28	5.31
																																					ENSMUSG00000096981	Gm16845	1.26	2.62	3.62	3.07
																																					ENSMUSG00000097006	9530082P21Rik	3.66	3.06	5.96	5.67
																																					ENSMUSG00000097177	9330159M07Rik	5.66	4.62	4.6	5.79
																																					ENSMUSG00000097321	1700028E10Rik	1.15	1.27	2.36	2.85
																																					ENSMUSG00000097353	A430046D13Rik	9.07	8.65	13.87	13.15
																																					ENSMUSG00000097462	9530026P05Rik	2.33	1.84	2.66	2.49
																																					ENSMUSG00000097574	C920006O11Rik	3.37	2.85	5.11	4.74
																																					ENSMUSG00000100017	2410022M11Rik	2.44	2.5	4.12	4.57
																																					ENSMUSG00000100594	2810414N06Rik	2.66	2.55	4.65	3.82
																																					ENSMUSG00000100826	Snhg14	5.71	4.77	3.68	4.41
																																					ENSMUSG00000101225	1700008J07Rik	2.31	1.84	3.13	3.27
																																					ENSMUSG00000101856	1700096K18Rik	2.16	2.95	3.43	4.57
																																					ENSMUSG00000107002	0610012G03Rik	24.52	21.68	29.44	31.08
																																					ENSMUSG00000110613	Lncbate1	7.28	5.24	12.78	13.36
																																					ENSMUSG00000111375	Btbd8	1.78	2.48	2.52	2.9
																																					ENSMUSG00000116138	C030006K11Rik	20.87	20.3	38.95	35
																																					ENSMUSG00000116275	Zc3h11a	14.22	21.12	22.28	28.6
[truncated: 13 more columns]

## Sheet: Fig. 4
Fig. 4a-Body weight of MCK-Musclin and WT mice
	Time (w)	WT	WT	WT	WT	WT	WT	WT	WT	MCK-Musclin	MCK-Musclin	MCK-Musclin	MCK-Musclin	MCK-Musclin	MCK-Musclin	MCK-Musclin
	0	26.4	30	26.5	28.6	29.4	28.5	28.6	25.7	32.8	29.6	28.6	30	29.4	29.6	30.5
	1	26.7	31.5	28.2	27.4	31.4	29.3	28.6	26.2	33.3	32.4	30	32.1	30.5	30.8	30
	2	27	31.9	29.5	27.6	31	28.4	28.2	25.3	34.9	34	31.5	31.5	30	31.1	31.1
	3	28.3	32.6	30	28.4	32.1	30	29.4	25.4	35.6	35.7	32.9	32.1	32	33.4	32.5
	4	29.3	32.7	30.7	28.7	33	30.9	30	27	36.8	37.1	34.6	33.7	34.3	34.1	33
	5	31	33.4	32.6	30	35.6	31.9	31	28.2	37.9	38.8	35.9	35.6	37.2	36.3	34.5
	6	32	34.8	34.5	31.8	37.4	34.4	31.5	29.1	38.3	40.5	37.1	37.7	39.3	38.1	35.5
	7	33.4	36	34.9	31.6	40	35.3	34	29.5	39.3	40.8	37.7	39.5	41	39.6	36.6
	8	31.7	35.7	36.4	32.3	40.7	36.2	34.4	30.6	37.4	42.7	38.3	39.2	41.2	40.8	37.5
	9	30.1	35	37.8	33.7	42	37.5	36.5	31.4	36.7	44.3	40	41.5	43.3	44.5	39.4
	10	31.1	35.2	38.6	33.5	43.4	38.2	36.9	32.6	38.8	41.9	40.1	42.6	44.7	46.3	40
	11	33.5	35.8	41.4	35.2	47.1	41.4	40	35.2	42	45.3	42.3	46.5	48.1	51	44
	12	34.2	36	42.3	35.4	49.3	40	41.4	35.6	42.8	46.5	41.1	44.7	49.1	52.9	45.2
	13	34.6	37.4	46.9	38.3	50	41.7	39.5	37.9	44.7	51	44.9	46.8	50.9	53.1	43.7
	14	36.9	39	49.1	39.3	53.6	44.6	44.5	40.5	46.7	53.1	45.3	45.8	53.4	55.4	48.7
	15	37	40	48.8	38.5	53.1	47	45.8	40.3	47.4	52.9	46	48.2	53.9	55.1	50.7
	16	40.8	42.5	51.2	42.1	55.7	50	48.3	42.1	50.6	55.2	48.6	52.6	56.1	56.3	53.3
Fig. 4b-Fasting blood glucose
	WT	MCK-Musclin
	99	128
	99	113
	108	110
	68	110
	97	112
	92	112
	88
	83
	97
	99
	115
Fig. 4c-Plasma insulin concentration of mice
	WT	MCK-Musclin
	0.975191	1.30842
	0.661562	1.21531
	1.13201	1.60245
	2.57764	1.57795
	1.54855	0.411639
	1.36233	2.0876
	0.592956
Fig. 4d-Glucose tolerance test and the area under curve (AUC)
	Left panel																Right panel
	Time (min)	WT	WT	WT	WT	WT	WT	WT	WT	WT	MCK-Musclin	MCK-Musclin	MCK-Musclin	MCK-Musclin	MCK-Musclin		WT	MCK-Musclin
	0	90	137	77	117	133	112	124	104	131	131	140	113	148	121		47912	52083
	15	340	432	374	488	470	324	405	446	459	482	392	499	522	473		47763	61560
	30	470	493	441	479	500	301	445	371	464	549	558	509	545	551		39636	48951
	60	484	427	383	427	445	227	360	274	346	488	598	479	454	473		45023	49424
	90	385	373	281	301	358	176	265	202	248	396	551	362	347	376		48168	51206
	120	365	346	239	283	319	149	238	184	230	333	508	263	279	355		26798
																	39312
																	32832
																	39596
Fig. 4e-Insulin tolerance test and the AUC
	Left panel																		Right panel
	Time (min)	WT	WT	WT	WT	WT	WT	WT	WT	WT	MCK-Musclin	MCK-Musclin	MCK-Musclin	MCK-Musclin	MCK-Musclin	MCK-Musclin	MCK-Musclin		WT	MCK-Musclin
	0	182	215	169	169	160	228	215	146	169	264	213	215	315	197	202	190		11138	17693
	15	140	169	135	155	141	163	144	106	109	225	238	157	283	129	147	114		13155	17115
	30	101	115	94	123	108	81	93	88	108	127	155	123	213	96	127	79		9503	15795
	60	66	92	49	97	58	75	53	49	56	116	114	96	122	78	80	74		13395	21420
	120	81	76	63	89	47	78	66	33	90	142	111	158	151	92	97	121		9765	11843
																			11693	13088
																			10230	11873
																			7860
																			10553
Fig. 4f-Lean mass and fat mass after HFD feeding for 2 months
		WT	WT	WT	WT	WT	WT	MCK-Musclin	MCK-Musclin	MCK-Musclin	MCK-Musclin	MCK-Musclin
	Lean	23.378	23.419	24.077	20.397	21.3	22.751	24.658	22.68	22.821	21.704	22
	Fat	8.117	11.215	9.441	9.206	4.548	8.806	11.436	11.472	11.953	13.189	9.636
Fig. 4g-Weight of indicated tissues
		WT	WT	WT	WT	WT	WT	WT	MCK-Musclin	MCK-Musclin	MCK-Musclin	MCK-Musclin	MCK-Musclin	MCK-Musclin
	iWAT	2.6496	2.8307	2.9174	3.237	3.1474	2.8335	3.1363	3.6308	3.9621	3.4156	2.8986	3.6057	2.8711
	eWAT	1.2221	1.1889	0.893	1.6348	1.999	1.8523	1.6917	1.6844	1.2928	1.0031	1.6008	1.2925	1.672
	BAT	0.3136	0.534	0.4628	0.3153	0.3651	0.2678	0.3296	0.4649	0.4649	0.3671	0.2688	0.5247	0.367
	Liver	1.9851	2.4289	1.8904	1.7515	1.9277	1.5438	1.7299	2.7138	2.3719	1.977	1.8492	2.6298	1.8135
	Quad	0.1594	0.2313	0.2089	0.2208	0.2551	0.2186	0.2114	0.2172	0.1774	0.2469	0.2063	0.3156	0.1659
Fig. 4i-Quantification of adipocyte size of iWAT and total area of lipid droplets per view of BAT
	Left panel			Right panel
	WT	MCK-Musclin		WT	MCK-Musclin
	3629.05	5208.35		308015	406796
	4197.78	6009.64		402729	357261
	3688.54	4963.26		430302	522886
	4235.71	4687.52		391198	487952
	3924.43	5408.68		341952	398404
				324678	409727
				369991	407038

## Sheet: Fig. 5
Fig. 5b-WB analysis of Musclin in liver of AAV-GFP/Musclin mice
Fig. 5c-RIA analysis of plasma Musclin
	AAV-GFP	AAV-Musclin
	51.608	128.474
	71.449	90.362
	84.591	93.216
	64.708	111.642
	50.849	112.736
Fig. 5d-Core body temperature of chow diet-fed AAV-GFP/Musclin transduced female mice during cold acclimation
	Chamber temperature (℃)	AAV-GFP	AAV-GFP	AAV-GFP	AAV-GFP	AAV-GFP	AAV-Musclin	AAV-Musclin	AAV-Musclin	AAV-Musclin	AAV-Musclin
	24	35.2	35.2	35.2	35	35.7	34.9	35.5	35.3	35	35.1
	22	34.5	34.5	34.8	34.8	34.9	34.3	34.8	34.8	34.7	34.7
	20	34.2	34.1	34.1	34.4	34.8	33.9	34.2	34.3	34	34
	18	34.2	34.1	34.3	34.2	34.5	33.8	34.1	33.9	33.9	33.8
	16	34	34	34	34.1	34.3	33.6	33.6	33.9	33.7	33.6
	14	33.7	33.8	33.9	33.8	34.1	33.3	33.7	33.6	33.4	33.5
	12	33.5	33.6	33.7	33.7	34	33.2	33.5	33.4	33.3	33.4
	10	33.5	33.3	33.4	33.5	33.8	33	33.2	33.3	33.1	33.2
	8	33	33.2	33.4	33	33.5	32.8	32.7	32.9	32.8	32.9
Fig. 5e-Representative infrared images and the average body temperature of chow diet-fed AAV-GFP/Musclin transduced mice following cold acclimation
	Right panel
	AAV-GFP	AAV-Musclin
	32.4	31.9
	32.5	32.1
	32.6	32
	32.7	31.8
	32.4	32.3
	32.4	32
	32
Fig. 5f-Body weight of HFD-fed AAV-GFP and AAV-Musclin mice
	Time (w)	AAV-GFP	AAV-GFP	AAV-GFP	AAV-GFP	AAV-GFP	AAV-GFP	AAV-GFP	AAV-GFP	AAV-Musclin	AAV-Musclin	AAV-Musclin	AAV-Musclin	AAV-Musclin	AAV-Musclin	AAV-Musclin	AAV-Musclin
	0	28.4	30	28.1	30	28.7	26.3	28.3	27.8	30	30.7	29.4	31.4	30	28.2	28.2	30
	2	27.6	31	28.7	30	28.5	27	29	29	32.3	32.3	29.3	30.8	30.8	28.8	29.5	30.1
	4	30.43	30.97	31.65	29.39	28.44	28.97	32.33	31.63	33.22	35.33	31.45	36.03	35.76	31.42	29.45	33.3
	6	30.7	33	34.4	30	28.5	30	34.7	33.8	33.9	36.8	33.2	36.7	40.8	34.8	29.5	35.9
	8	32.3	34.1	36.2	32.8	30.2	30.2	34.6	33.9	35.6	38.9	35.8	38.8	45.6	35.6	32.6	38.6
	10	33	35.5	39.3	33.9	31.1	30	34.4	34.2	38.2	42.8	37.2	40.9	49.4	41.7	32.6	40
	14	37	37.6	42.2	38.2	35.2	33	43.9	41	43.4	52.3	43.8	48.8	52.2	49.3	38.7	47.2
	16	38.03	40.99	46.65	41.18	38.54	35.01	48.61	46.33	46.32	55.44	46.85	49.9	55.03	55.18	40.38	48.32
	18	42.6	44.2	50.1	44.3	38.5	36.3	52.2	49	47.9	56	50	51.4	57	58.3	43.7	49.2
Fig. 5g-Fasting blood glucose of HFD-fed AAV-GFP and AAV-Musclin mice
	AAV-GFP	AAV-Musclin
	94	104
	70	111
	99	96
	76	115
	81	146
	82	147
	86	85
	75	106
Fig. 5h-Plasma insulin concentration of HFD-fed AAV-GFP and AAV-Musclin mice
	AAV-GFP	AAV-Musclin
	0.514815	0.740741
	2.1037	0.744444
	2.4	2.01852
	1.88519	1.52222
	1.1037	1.35926
		1.11111
Fig. 5i-Oral glucose tolerance test of HFD-fed AAV-GFP and AAV-Musclin mice
	Left panel																Right panel
	Time (min)	AAV-GFP	AAV-GFP	AAV-GFP	AAV-GFP	AAV-GFP	AAV-GFP	AAV-Musclin	AAV-Musclin	AAV-Musclin	AAV-Musclin	AAV-Musclin	AAV-Musclin	AAV-Musclin			AAV-GFP	AAV-Musclin
	0	107	132	128	114	107	106	100	106	104	131	116	106	135			18277.5	20437.5
	15	181	200	186	196	186	165	239	234	287	187	254	204	228			18727.5	20190
	30	164	177	182	211	171	138	179	230	240	226	288	156	241			18300	22185
	60	168	169	151	139	96	131	197	172	178	132	209	142	146			17917.5	18202.5
	120	117	105	122	104	103	102	107	99	123	113	109	131	161			14850	23835
																	15330	17685
																		21255
Fig. 5j-Insulin telerance test of HFD-fed AAV-GFP and AAV-Musclin mice
	Left panel																		Right panel
	Time (min)	AAV-GFP	AAV-GFP	AAV-GFP	AAV-GFP	AAV-GFP	AAV-GFP	AAV-GFP	AAV-GFP	AAV-Musclin	AAV-Musclin	AAV-Musclin	AAV-Musclin	AAV-Musclin	AAV-Musclin	AAV-Musclin	AAV-Musclin		AAV-GFP	AAV-Musclin
	0	162	142	154	171	177	125	158	162	172	157	198	227	196	192	169	178		11168	13718
	15	145	129	152	158	133	112	136	158	175	169	147	182	203	145	139	188		10613	17070
	30	107	99	94	116	92	70	102	107	99	103	84	128	151	106	83	129		10950	13320
	60	74	71	74	88	88	50	70	78	89	134	90	84	130	83	77	99		13343	14033
	120	68	73	69	104	83	76	69	99	119	167	123	98	171	99	80	107		11843	18893
																			8723	12705
																			10740	11085
																			12473	14723
Fig. 5k-CL-induced oxygen consumption of AAV-GFP and AAV-Musclin mice
	Left panel																	Right panel
	Time (h)	AAV-GFP	AAV-GFP	AAV-GFP	AAV-GFP	AAV-GFP	AAV-GFP	AAV-GFP	AAV-Musclin	AAV-Musclin	AAV-Musclin	AAV-Musclin	AAV-Musclin	AAV-Musclin	AAV-Musclin	AAV-Musclin		AAV-GFP	AAV-Musclin
	-2	42.0952	51.3333	49.9048	99.9524	-74.2857	-38.381	-0.95238	371.81	-190.571	220.667	-261.333	-180.286	-149.905	375.381	259.762		4426.5	779.872
	-1	-14.2381	44.3333	-52.7619	-98.7143	-51.619	120.286	78.0476	-88.1905	53.4286	-128.667	85	136.714	57.4286	-267.619	-136.905		4704.61	2438.33
	0	-83.5714	-287	8.57143	-3.71429	377.714	-245.714	-231.286	-850.857	411.429	-276	529	130.714	277.429	-323.286	-368.571		4101.55	1124.22
	1	875.809	966.188	936.796	879.596	282.531	279.038	330.112	534.807	701.218	232.74	46.6353	450.966	411.031	8.69795	-145.097		3780.59	2087.38
	2	812.943	972.005	733.285	701.451	288.298	418.426	546.897	255.68	467.397	368.477	335.346	284.889	579.303	328.725	409.816		2163.13	2438.52
	3	795.844	1138.69	985.609	872.118	274.374	564.195	618.367	179.638	397.965	377.333	524.018	506.045	645.722	427.892	547.747		2107.08	3168.27
	4	1531.45	1121.24	980.736	832.401	1001.15	634.221	929.879	282.231	409.878	220.308	713.839	664.879	1076.42	661.886	656.631		2660.05	1511.8
	5	904.475	1299.98	921.682	993.761	255.836	668.115	700.871	-94.112	512.323	126.723	406.088	932.775	634.167	492.479	607.688			1588.65
Fig. 5l-Tissue weight of HFD-fed AAV-GFP and AAV-Musclin mice
		AAV-GFP	AAV-GFP	AAV-GFP	AAV-GFP	AAV-GFP	AAV-GFP	AAV-GFP	AAV-GFP	AAV-Musclin	AAV-Musclin	AAV-Musclin	AAV-Musclin	AAV-Musclin	AAV-Musclin
	iWAT	2.62	3.45	2.94	3.09	2.09	1.67	3.38	3.11	3.73	3.37	3.28	4	2.79	3.63
	eWAT	3.03	3.96	1.77	3.63	3.21	2.08	2.16	2.19	2.93	2.41	2.26	3.43	3.61	1.98
	BAT	0.2	0.16	0.16	0.17	0.17	0.11	0.23	0.31	0.19	0.28	0.23	0.19	0.15	0.15
	Liver	1.68	1.28	1.14	1.44	1.25	1.03	1.74	1.79	1.51	2.27	1.93	1.54	1.38	1.35
	Quad	0.3504	0.3294	0.3211	0.326	0.2752	0.2982	0.2665	0.2975	0.3171	0.3467	0.3914	0.2992	0.2903	0.2646

## Sheet: Fig. 6
Fig. 6a-Immunoblots of total lysates from differentiated C3H10T1/2 cells treated with vehicle or Musclin
Fig. 6b-cAMP levels of differentiated C3H10T1/2 cells treated with vehicle or Musclin-Fc
	Vehicle	Musclin
	22.8635	19.5223
	25.7587	19.2601
	20.9894	16.9075
Fig. 6c-Immunoblots of differentiated C3H10T1/2 cells with indicated treatment
Fig. 6e-Coomassie blue stained and silver stained gel images
Fig. 6f- Immunoblots of input and streptavidin pulldown samples
Fig. 6g-Physical interaction of Musclin and Tfr1 in transiently transfected HEK293T cells
Fig. 6h-qPCR analysis of Tfr1 gene expression in adipocytes derived from C3H10T1/2 transduced with retrovirus expressing control shRNA and Tfr1 shRNA
	CTR shRNA	Tfr1 shRNA
	1.02811	0.208772
	0.939523	0.203063
	1.03527	0.196146
	1.08674	0.203063
	0.993093	0.208772
	0.993093	0.198884
Fig. 6i-Immunoblots of whole-cell lysates of adipocytes derived from C3H10T1/2 with indicated treatment
Fig. 6j-cAMP levels in indicated adipocytes at basal level or followed by treatment of ISO
		CTR shRNA				Tfr1 shRNA
	Basal	13.886	12.8579	13.0975		10.2157	9.63568	10.4911
	ISO	66.0295	67.9056	69.5876	57.3071	16.4872	15.4017	13.2532	13.5567
Fig. 6k-Immunoblots of whole-cell lysates of C3H10T1/2-derived adipocytes with indicated treatment
Fig. 6l-cAMP levels in indicated adipocytes at basal level or followed by treatment of ISO
		CTR shRNA+vehicle			CTR shRNA+Musclin			Tfr1 shRNA+vehicle			Tfr1 shRNA+Musclin
	Basal	13.9079	13.7519	12.8447	11.9856	12.4883	12.3043	9.61769	11.7624	10.4551	10.0784	11.402	11.8429
	ISO	108.818	138.689	139.717	88.5383	105.676	87.5064	77.9658	62.476	70.7707	64.2715	81.4349	92.1884
Fig. 6m-qPCR analysis of gene expression in indicated C3H10T1/2-derived adipocytes
	Gene name	CTR shRNA+vehicle			CTR shRNA+Musclin			Tfr1 shRNA+vehicle			Tfr1 shRNA+Musclin
	Atgl	1	1.08674	0.920188	0.747425	0.829319	0.795536	0.673617	0.716978	0.570382	0.562529	0.80107	0.721965
	Hsl	0.997923	1.09202	0.918276	0.512989	0.75106	0.74072	0.516557	0.443498	0.350382	0.271119	0.383421	0.336109
	Mgll	1	1.03527	0.965936	0.655197	0.870551	0.678302	0.632878	0.547147	0.450625	0.343886	0.514057	0.417544
	Acat1	0.895025	1.1487	0.972655	0.607097	0.486328	0.532185	0.550953	0.473029	0.363493	0.351111	0.482968	0.423373
	Ldhb	1.07177	0.933033	1	0.817902	0.687771	0.721965	0.535887	0.641713	0.598739	0.646176	0.570382	0.641713

## Sheet: Fig. 7
Fig. 7a-Immunoblots of total protein lysates of muscle from Musclin-MKO and control mice
Fig. 7b-RIA analysis of plasma Musclin in Musclin-MKO and control mice
	Musclinflox/flox	Musclin-MKO
	36.96	32.859
	31.421	32.584
	37.844	36.804
	63.568	38.259
	36.258	47.228
	64.001	41.889
	55.724	48.171
	68.939	34.738
	71.027	43.188
	45.098	49.025
	36.882	40.555
	49.051	50.86
	40.275	34.91
	58.899	33.364
		42.886
Fig. 7c-Body temperature of HFD-fed Musclin-MKO and control mice during acute cold exposure
	Time (h)	Musclinflox/flox	Musclinflox/flox	Musclinflox/flox	Musclinflox/flox	Musclinflox/flox	Musclinflox/flox	Musclinflox/flox	Musclinflox/flox	Musclin-MKO	Musclin-MKO	Musclin-MKO	Musclin-MKO	Musclin-MKO	Musclin-MKO	Musclin-MKO
	0	35.7	35.6	34.8	35.4	35	35.6	35.8	35.3	35.4	35.4	35.8	35	35.7	35	35.4
	1	32.8	33	32.6	32.8	32.9	33.3	33.1	32.7	33	33.2	33.8	32.9	33.2	33.3	33.4
	2	32.8	32.8	32.2	32.6	32.8	33.2	32.9	32.2	33	33.1	33.4	32.8	33	33.1	33.3
	4	32.2	32.5	32.1	32.3	32.1	32.3	32.4	31.7	32.5	32.4	33	32.5	32.4	32.7	32.6
	6	32.1	32	31.9	32	31.85	32.1	32	31.7	32.4	32.2	32.7	32.3	32.4	32.6	32.6
Fig. 7d-Representative infrared images and the average body surface temperature of HFD-fed Musclin-MKO and control mice
	Right panel
	Musclinflox/flox	Musclin-MKO
	31.2	31.9
	31.4	31.5
	31.7	31.6
	31.8	31.7
	31.6	31.9
	31.4	31.8
	31.4	31.7
	31	31.7
	31	31.7
	31.3
Fig. 7e-Blood glucose of HFD-fed Musclin-MKO and control mice
	Musclinflox/flox	Musclin-MKO
	180	158
	160	146
	164	137
	146	121
	173	162
	139	113
	157	101
	133	106
	133	130
	131
Fig. 7f-Glucose tolerance test of HFD-fed Musclin-MKO and control mice and the area under curve
	Left panel																		Right panel
	Time (min)	Musclinflox/flox	Musclinflox/flox	Musclinflox/flox	Musclinflox/flox	Musclinflox/flox	Musclinflox/flox	Musclinflox/flox	Musclinflox/flox	Musclinflox/flox	Musclin-MKO	Musclin-MKO	Musclin-MKO	Musclin-MKO	Musclin-MKO	Musclin-MKO	Musclin-MKO		Musclinflox/flox	Musclin-MKO
	0	139	130	137	121	130	146	144	135	140	88	106	106	117	121	144	124		34992	33710
	15	268	459	416	299	373	355	236	322	346	259	259	281	275	322	293	599		45711	43605
	30	383	414	475	441	569	434	284	484	436	356	383	302	254	414	389	437		45900	30686
	60	333	452	470	500	572	502	297	448	430	329	446	297	245	382	477	257		48303	26757
	120	211	274	227	349	463	328	248	306	254	211	340	184	167	236	328	175		58995	39299
																			48600	45522
																			31833	36585
																			46089
																			43011
Fig.7g-Insulin tolerance test of HFD-fed Musclin-MKO and control mice and the area under curve
	left panel																					right panel
	Time (min)	Musclinflox/flox										Musclin-MKO										Musclinflox/flox	Musclin-MKO
	0	205	261	176	185	162	239	207	229	196	220	203	209	166	135	149	157	169	196	153		20142	18036
	15	196	153	184	248	180	189	216	250	169	171	185	200	153	166	155	144	101	164	128		20655	19535
	30	126	124	144	162	144	130	151	166	121	106	110	121	108	101	135	121	86	103	110		22329	16497
	60	146	153	169	175	157	117	157	135	119	126	115	144	113	110	126	106	77	128	128		23207	15755
	90	176	191	216	189	175	176	221	191	149	160	167	166	144	149	175	139	90	184	135		20007	18441
	120	211	220	230	236	194	223	245	207	194	211	185	198	187	148	196	169	140	238	166		19697	15930
																						23207	11853
																						22073	19143
																						17685	15903
																						18347
Fig.7h-iWAT weight of HFD-fed Musclin-MKO and control mice
	Musclinflox/flox	Musclin-MKO
	3.0403	3.3122
	3.9313	3.176
	3.9056	2.5408
	3.6692	3.4292
	3.0974	3.3273
	3.8183	2.6352
Fig.7i-Representative H&E staining images of iWAT from HFD-fed Musclin-MKO and control mice and adipocyte size analysis
	Right panel
	Musclinflox/flox	Musclin-MKO
	6954.08	5114.31
	6615.56	4159.92
	5869.49	3789.23
	6471.6	4032.01
	6020.33	4375.39
Fig.7j-Oxygen consumption rate of Musclin-MKO and control mice
	Time (h)	Musclinflox/flox	Musclinflox/flox	Musclinflox/flox	Musclinflox/flox	Musclinflox/flox	Musclinflox/flox	Musclin-MKO	Musclin-MKO	Musclin-MKO	Musclin-MKO	Musclin-MKO
	0	3911.74	3869.86	4923.49	4532.16	4438.37	3054.41	4703.33	4595.19	5896.98	3626.62	4734.98
	0.5	4045.47	3424.66	4491.02	4093.57	4028.68	3754.37	3798.84	4704.6	4724.69	3279.72	4770.32
	1	4881.31	4212.33	4058.55	4276.32	3414.13	3913.46	4630.97	3792.85	4369.45	3311.26	4770.32
	1.5	4346.37	3595.89	3925.48	4130.12	3277.57	3627.11	3617.95	3574.03	4014.21	3311.26	3710.25
	2	3309.93	3424.66	3359.95	3654.97	3243.43	3054.41	3437.05	3391.68	4014.21	3532.01	3498.23
	2.5	3477.1	3082.19	3160.35	3654.97	3243.43	3022.59	3617.95	4157.55	3730.02	3847.37	3533.57
	3	3577.4	3082.19	3027.28	3654.97	3414.13	3022.59	3798.84	3428.15	3587.92	3563.54	3886.93
	3.5	3744.57	3287.67	3093.81	3618.42	3755.55	3054.41	3654.12	3464.62	3765.54	3122.04	3533.57
	4	3711.13	3116.44	2927.48	3472.22	3892.11	3913.46	3437.05	3355.22	3765.54	3153.58	3498.23
	4.5	3878.3	3253.42	3027.28	3435.67	3448.28	3054.41	3473.23	3501.09	3730.02	3122.04	3533.57
	5	3744.57	3116.44	4690.62	3654.97	3243.43	2895.32	3256.15	3574.03	3730.02	3374.33	3957.6
	5.5	3477.1	3082.19	3426.48	3654.97	3277.57	2863.51	3183.79	4084.61	4191.83	3122.04	3533.57
	6	3911.74	3116.44	3160.35	3472.22	3243.43	2895.32	3654.12	3464.62	4547.07	2995.9	3427.56
	6.5	3410.23	3458.9	2994.01	4312.87	3926.25	3022.59	3473.23	3464.62	4014.21	2995.9	3356.89
	7	3309.93	3116.44	2994.01	3764.62	4370.09	3754.37	3256.15	3464.62	4014.21	3153.58	3286.22
	7.5	3711.13	3082.19	2761.14	3508.77	3414.13	3022.59	3256.15	3975.2	3374.78	3122.04	4310.95
	8	3343.36	3116.44	3792.42	3289.47	3277.57	2895.32	3617.95	3646.97	3587.92	3153.58	3568.9
	8.5	3343.36	3287.67	2994.01	2997.08	3584.84	2863.51	4269.18	3464.62	3765.54	3658.15	3533.57
	9	3142.76	3116.44	2827.68	3362.57	3448.28	2608.97	3654.12	3610.5	3623.45	3122.04	3533.57
	9.5	3309.93	3116.44	2994.01	3910.82	3072.72	2704.42	3473.23	3172.87	3730.02	3122.04	4134.28
	10	3243.06	2910.96	3759.15	3472.22	3243.43	2704.42	3473.23	3063.46	3587.92	3847.37	3922.26
	10.5	3309.93	3082.19	2994.01	3326.02	3072.72	3595.29	3545.59	3428.15	4369.45	3216.65	3674.91
	11	3577.4	2910.96	2994.01	3362.57	4199.39	2895.32	3183.79	2990.52	3552.4	3311.26	3321.55
	11.5	3343.36	4041.1	3925.48	3472.22	3448.28	2863.51	2966.71	3172.87	3587.92	2995.9	3498.23
	12	3477.1	3630.14	3193.61	3472.22	3584.84	3022.59	3798.84	3610.5	3765.54	3847.37	3286.22
	12.5	3343.36	3082.19	3326.68	4093.57	3448.28	3595.29	3617.95	4048.14	4795.74	3721.22	4134.28
	13	3309.93	3869.86	3592.81	4276.32	4165.24	4708.88	4811.87	4011.67	4191.83	4225.8	4098.94
	13.5	5048.48	5068.49	5522.29	4605.26	5052.92	5599.75	5861.07	6126.91	5435.17	5991.8	5300.35
	14	5583.42	5787.67	6021.29	4532.16	5735.75	5917.91	6186.69	7111.6	5541.74	6559.44	6713.78
	14.5	5015.05	5856.16	5821.69	4532.16	5052.92	5440.66	6982.63	6783.37	5577.26	6054.87	7385.16
	15	5516.55	6095.89	5355.95	4714.91	4609.08	6140.63	6150.51	7622.17	5257.55	5897.19	6607.77
	15.5	5516.55	5239.73	5023.29	4093.57	5223.63	5663.38	6620.84	7585.7	5896.98	6054.87	7208.48
	16	5884.32	4828.77	4923.49	4093.57	5360.19	5090.68	5716.35	7439.82	5861.46	5897.19	6607.77
	16.5	5817.45	4760.27	5189.62	4166.67	4540.8	5536.11	6910.27	6710.43	5150.98	4951.12	5936.4
	17	5048.48	6404.11	5023.29	4349.42	4267.67	5027.04	3907.38	7366.89	5399.64	4698.83	3639.58
	17.5	4647.28	4554.79	4757.15	4532.16	3926.25	5122.49	4992.76	7257.48	6145.65	3815.83	5229.68
	18	6252.09	4315.07	5755.16	4166.67	4506.66	5504.3	3726.48	6272.79	4937.83	3910.44	4522.97
	18.5	5616.85	3287.67	5023.29	4349.42	6077.16	5281.58	3726.48	7366.89	4476.02	3595.08	5653.71
	19	5549.98	2910.96	4524.28	4020.47	5530.9	4708.88	3581.77	5361.05	5293.07	4257.33	6537.1
	19.5	5215.65	3801.37	3858.95	4312.87	5872.31	4167.99	4341.53	4157.55	5115.45	3973.51	4098.94
	20	5048.48	3732.88	3359.95	4532.16	4335.95	3690.74	6910.27	3719.91	4760.21	4730.37	5053
	20.5	4279.51	3595.89	3093.81	4385.96	4438.37	3213.49	6439.94	4266.96	3836.59	4635.76	6925.8
	21	3376.8	3253.42	5089.82	5774.85	6111.3	3181.67	6801.74	4412.84	4831.26	5581.84	5512.37
	21.5	3176.2	2705.48	5089.82	4276.32	6998.98	2863.51	6403.76	4194.02	5008.88	5171.87	4876.33
	22	5215.65	3287.67	4790.42	4203.22	4711.51	3054.41	4848.05	5689.28	4760.21	5045.73	4134.28
	22.5	4312.94	5239.73	3160.35	4714.91	3994.54	3022.59	3617.95	6710.43	6003.55	4793.44	4452.3
	23	4546.97	5068.49	2994.01	4714.91	4404.23	4136.18	3437.05	5835.16	5790.41	4446.55	3816.25
	23.5	3945.17	4006.85	4590.82	4751.46	5633.32	3658.92	4884.23	4011.67	5044.4	3658.15	5583.04
	24	3343.36	3869.86	3759.15	4130.12	4779.79	3340.76	5065.12	4668.13	5257.55	4951.12	5689.05
	24.5	5282.51	3287.67	4091.82	5372.81	4438.37	3722.56	5282.2	4048.14	5257.55	4257.33	4805.65
	25	5784.02	4794.52	3692.61	4495.61	3755.55	4231.63	4269.18	4485.78	4831.26	5518.76	3568.9
	25.5	3778	3630.14	2827.68	4130.12	3584.84	3054.41	3437.05	4084.61	4191.83	5140.33	3568.9
	26	3510.53	3082.19	2727.88	3910.82	3823.83	2799.87	3437.05	3574.03	4014.21	5518.76	3180.21
	26.5	3744.57	3082.19	2994.01	3764.62	3584.84	2895.32	3256.15	3610.5	3836.59	4415.01	3180.21
	27	5349.38	2842.47	3925.48	3801.17	3823.83	2863.51	3256.15	3391.68	4014.21	3532.01	3498.23
	27.5	3510.53	2636.99	3193.61	3362.57	3721.41	2863.51	3979.74	3792.85	5257.55	3689.69	4169.61
	28	3176.2	3116.44	3160.35	3801.17	3550.7	3627.11	3654.12	3610.5	4191.83	4415.01	3286.22
	28.5	3209.63	3013.7	3692.61	4239.77	3823.83	3054.41	3364.69	3756.38	3587.92	3721.22	3180.21
	29	3176.2	3116.44	2761.14	3618.42	3994.54	2863.51	3545.59	3792.85	3730.02	3689.69	3180.21
	29.5	3410.23	2636.99	2727.88	3618.42	3584.84	2704.42	3256.15	3209.34	3943.16	3532.01	2897.53
	30	3176.2	2842.47	2495.01	3581.87	3379.99	2449.89	2894.36	4230.49	3552.4	3532.01	2685.51
	30.5	3009.03	2636.99	2395.21	3252.92	3379.99	2799.87	2785.82	3574.03	3303.73	3216.65	2720.85
	31	3142.76	2739.73	2495.01	3618.42	3516.56	2958.96	2894.36	3355.22	3658.97	3216.65	3498.23
	31.5	2641.26	3869.86	3493.01	3618.42	3379.99	2608.97	3039.07	3574.03	3587.92	3689.69	3003.53
	32	3510.53	3869.86	2561.54	3801.17	4165.24	2449.89	3617.95	3391.68	3374.78	3563.54	2897.53
	32.5	3009.03	3253.42	2561.54	3435.67	3414.13	3022.59	3437.05	3318.75	4262.88	3311.26	3462.9
	33	2774.99	2808.22	2561.54	4239.77	3414.13	3849.83	3256.15	4194.02	3836.59	3311.26	3215.55
	33.5	3009.03	2910.96	2561.54	3837.72	3243.43	2895.32	3364.69	3756.38	3552.4	3153.58	2897.53
	34	3142.76	3390.41	4091.82	3618.42	3243.43	2704.42	4088.28	3610.5	3836.59	3878.9	2897.53
	34.5	3109.33	3013.7	2727.88	4422.51	3209.29	2449.89	3654.12	3756.38	3658.97	3532.01	2897.53
	35	3176.2	3082.19	2727.88	3618.42	3243.43	3086.22	3256.15	3537.56	3587.92	2995.9	3109.54
	35.5	2741.56	3082.19	2661.34	3947.37	3994.54	2863.51	3437.05	3391.68	3730.02	3122.04	3215.55
	36	3610.83	3013.7	3426.48	3728.07	3311.71	2927.14	3364.69	3719.91	3694.49	3405.87	3816.25
	36.5	3176.2	4178.08	3592.81	4349.42	3550.7	2958.96	3364.69	4157.55	3658.97	3658.15	3286.22
	37	3878.3	3356.16	4158.35	4349.42	3516.56	4549.79	3690.3	4303.43	4120.78	5392.62	4098.94
	37.5	4613.84	4965.75	5222.89	5190.06	5257.77	4581.61	6114.33	6053.98	5399.64	5140.33	6325.09
	38	6787.03	5958.9	5622.09	5445.91	5462.62	5281.58	6729.38	6710.43	6181.17	6338.69	6925.8
	38.5	6218.66	6130.14	4524.28	5811.4	5155.34	5917.91	6729.38	7658.64	5541.74	6464.84	7137.81
	39	6285.52	6541.1	4524.28	4495.61	4609.08	4995.23	6620.84	7221.01	4973.36	6117.94	6183.75
	39.5	5349.38	5410.96	5489.02	4239.77	6282.01	4867.96	6005.79	7804.52	6074.6	6307.16	6501.77
	40	4948.18	5616.44	5089.82	4568.71	5018.78	5090.68	6620.84	7403.36	6145.65	5266.48	6784.45
	40.5	5182.21	4212.33	5522.29	3801.17	4574.94	4708.88	6186.69	7439.82	5861.46	6086.41	7385.16
	41	5081.91	4794.52	4491.02	4239.77	4131.1	5281.58	6439.94	7257.48	5328.6	4257.33	6572.44
	41.5	6285.52	5410.96	4058.55	4422.51	3960.4	3563.47	7380.61	7257.48	4440.5	3532.01	4240.28
	42	5951.19	6986.3	3992.02	5190.06	4813.93	5377.03	5643.99	7986.87	5719.36	4351.94	4275.62
	42.5	6519.56	6369.86	2827.68	3728.07	6282.01	3849.83	5752.53	7366.89	5896.98	3405.87	6607.77
	43	5416.25	5136.99	3093.81	4203.22	4472.52	5536.11	5101.3	5652.81	5186.5	4509.62	6325.09
	43.5	4446.67	4726.03	5156.35	4203.22	5906.45	4167.99	3762.66	3683.44	5079.93	4351.94	3462.9
	44	3443.66	3527.4	5522.29	5263.16	4745.65	3468.02	5426.92	4886.94	4476.02	4005.05	3462.9
	44.5	3610.83	4212.33	4990.02	4239.77	5769.89	3277.12	5028.94	6528.08	4724.69	5140.33	3462.9
	45	4580.41	3527.4	3426.48	4385.96	5257.77	3468.02	3798.84	4339.9	5541.74	5392.62	3003.53
	45.5	5148.78	3253.42	2661.34	4276.32	4233.53	2958.96	4811.87	5178.7	5293.07	4162.72	6572.44
	46	3410.23	3801.37	2827.68	4239.77	4404.23	2704.42	3907.38	5069.29	5364.12	3595.08	6148.41
	46.5	3577.4	3493.15	4590.82	4166.67	4643.22	3277.12	3690.3	3719.91	6003.55	3973.51	4911.66
	47	4012.04	3321.92	5821.69	4166.67	5087.06	4963.41	4522.43	4522.25	5079.93	4162.72	4876.33
	47.5	6218.66	4178.08	4856.95	5116.96	4370.09	5949.73	4884.23	5069.29	5186.5	5424.16	4805.65
	48	5850.89	4383.56	5056.55	4093.57	5223.63	3372.57	5897.25	3792.85	5186.5	4415.01	4522.97
	48.5	5750.59	4657.53	5489.02	4459.06	4335.95	3468.02	6150.51	4449.31	4404.97	3847.37	4628.98
	49	3811.43	3527.4	5888.22	4020.47	3653.12	2545.34	4522.43	4814	4156.31	3910.44	3639.58
	49.5	3577.4	3356.16	4424.48	3654.97	3653.12	2736.24	3690.3	3829.32	4120.78	4257.33	3462.9
	50	3477.1	3013.7	4091.82	3654.97	3653.12	3054.41	3798.84	3464.62	4582.59	3941.97	3003.53
	50.5	3577.4	3184.93	3293.41	3399.12	3618.98	3277.12	3039.07	3172.87	3694.49	3626.62	3003.53
	51	3510.53	2910.96	3160.35	3399.12	3653.12	2895.32	3039.07	3537.56	3872.11	3626.62	2756.18
	51.5	3309.93	3184.93	3958.75	3654.97	3379.99	2513.52	3617.95	3537.56	3730.02	3658.15	2897.53
	52	2908.73	3082.19	3260.15	3837.72	3448.28	2640.79	3400.87	3464.62	3623.45	3532.01	2720.85
	52.5	3443.66	2808.22	4025.28	3654.97	3345.85	2513.52	4196.82	4157.55	3552.4	3248.19	4169.61
	53	3443.66	4109.59	3226.88	3399.12	3892.11	2704.42	3835.02	3683.44	3410.3	3279.72	3003.53
	53.5	3811.43	3184.93	4956.75	3179.82	3653.12	3658.92	3509.41	3391.68	3481.35	3784.3	2897.53
	54	3744.57	3013.7	4224.88	3289.47	3550.7	3054.41	3509.41	3209.34	3587.92	3626.62	2932.86
	54.5	3477.1	2910.96	3493.01	3874.27	3414.13	2608.97	3509.41	3099.93	4547.07	3279.72	3392.23
	55	3510.53	3013.7	3493.01	3508.77	3653.12	2704.42	4124.46	4266.96	3765.54	3279.72	4169.61
	55.5	3477.1	2808.22	3226.88	3399.12	4609.08	2545.34	3690.3	3391.68	3694.49	3595.08	3003.53
	56	3343.36	3630.14	4457.75	3179.82	3857.97	2640.79	3690.3	2990.52	3587.92	4541.15	2932.86
	56.5	3343.36	2842.47	3559.55	3472.22	3414.13	2449.89	3400.87	3464.62	4191.83	3689.69	2897.53
	57	3510.53	3253.42	3493.01	3106.73	3414.13	3213.49	3437.05	3172.87	3587.92	3532.01	2720.85
	57.5	3309.93	2808.22	3326.68	3216.37	4062.82	2704.42	3509.41	4266.96	3339.25	3153.58	3003.53
	58	3711.13	2842.47	4191.62	3106.73	3687.27	2640.79	3437.05	3574.03	4120.78	3374.33	3392.23
	58.5	3243.06	2705.48	3226.88	3581.87	3414.13	2545.34	4269.18	3063.46	3481.35	3752.76	3639.58
	59	3243.06	2705.48	4125.08	3545.32	3311.71	2545.34	4305.35	3063.46	3481.35	3626.62	2791.52
	59.5	3209.63	3493.15	3559.55	3764.62	3892.11	2927.14	3581.77	3719.91	3303.73	3626.62	2791.52
	60	3978.6	3938.36	5023.29	4020.47	3345.85	2863.51	3690.3	3355.22	3623.45	3878.9	3286.22
	60.5	3075.89	3527.4	3958.75	4166.67	3926.25	5122.49	3581.77	3902.26	3481.35	3437.4	2968.2
	61	3477.1	3493.15	4524.28	4020.47	3755.55	4327.08	4233	3646.97	4404.97	4793.44	3462.9
	61.5	4480.11	5239.73	6087.82	4568.71	5223.63	5472.48	5535.46	6345.73	5790.41	5739.51	5583.04
	62	6151.79	5342.47	6254.16	4970.76	5804.03	7031.5	7561.51	6892.78	6003.55	6685.59	6113.07
	62.5	6084.92	5068.49	6353.96	4714.91	5018.78	5281.58	6910.27	6965.72	6039.08	6307.16	4805.65
	63	5516.55	5205.48	6187.62	3837.72	5052.92	5249.76	6910.27	6637.49	5683.84	6370.23	6819.79
	63.5	4747.58	5034.25	5422.49	5043.86	5291.91	5663.38	6837.92	7804.52	6323.27	5960.26	5371.02
	64	5349.38	5513.7	6087.82	4532.16	4950.5	4072.54	7633.86	7986.87	5506.22	5802.59	5865.72
	64.5	4881.31	4589.04	5688.62	4020.47	4267.67	4867.96	6476.12	6637.49	5612.79	5518.76	6925.8
	65	4781.01	5924.66	5788.42	3399.12	4540.8	5917.91	5209.84	7549.23	5932.5	4730.37	5512.37
	65.5	4446.67	5787.67	5256.15	3764.62	4267.67	5122.49	5680.17	7731.58	5079.93	4478.08	5017.67
	66	4613.84	5513.7	4557.55	3874.27	5633.32	3818.01	4558.61	7366.89	5541.74	4036.58	4275.62
	66.5	3176.2	4212.33	3825.68	3874.27	5974.74	5377.03	3798.84	5105.76	6074.6	4383.48	7455.83
	67	3276.5	3356.16	5489.02	3545.32	5667.46	4963.41	3798.84	3537.56	4902.31	3532.01	7208.48
	67.5	4012.04	3184.93	4357.95	4824.56	4643.22	3436.21	4341.53	4814	5541.74	3374.33	5053
	68	5884.32	5273.97	3725.88	4276.32	4370.09	3913.46	6005.79	5543.4	4582.59	4793.44	5583.04
	68.5	6051.49	5342.47	5222.89	3910.82	4984.64	3436.21	7380.61	4996.35	4120.78	3910.44	4876.33
	69	5048.48	3664.38	3925.48	3874.27	4711.51	3818.01	6837.92	3537.56	5541.74	3658.15	3568.9
	69.5	5282.51	2739.73	5256.15	3910.82	3550.7	3277.12	4486.25	3282.28	5541.74	3658.15	3639.58
	70	5215.65	3767.12	4757.15	4276.32	3618.98	2608.97	3835.02	4741.06	5293.07	3689.69	3392.23
	70.5	4045.47	4246.58	5422.49	3837.72	4370.09	3372.57	3943.56	5288.11	5364.12	4730.37	3392.23
	71	3543.97	4315.07	4391.22	3910.82	4779.79	3913.46	7272.07	4741.06	5648.31	5487.23	3568.9
	71.5	3376.8	3630.14	5023.29	4751.46	4984.64	3372.57	6005.79	3464.62	5044.4	5014.19	5583.04
Fig.7k-Average of oxygen consumption rate of Musclin-MKO and control mice at day time or night time during the 3 days of metabolic monitoring
		Musclinflox/flox						Musclin-MKO
	Light	3588.54	3235.35	3477.77	3705.23	3650.28	2988.56	3682.26	3650.52	3942.18	3613.48	3466.82
	Dark	4763.83	4505.8	4682.76	4352.97	4793.54	4407.94	5310.84	5701.94	5201.8	4776.8	5191.89
Fig.7l-Average of energy expenditure of Musclin-MKO and control mice at day time and night time during the 3 days of metabolic monitoring
		Musclinflox/flox						Musclin-MKO
	Light	17.0177	15.1679	16.4343	17.5312	17.2556	13.9949	17.3506	17.3581	18.5297	17.2045	16.305
	Dark	22.5974	21.2633	22.2864	20.7643	22.7917	20.7984	25.204	27.2819	24.5979	22.8398	24.5431
Fig.7m-Immunoblots of total protein lysates of iWAT from HFD-fed Musclin-MKO and control mice and quantification of indicated protein levels
	Left panel
	Right panel
		Musclinflox/flox						Musclin-MKO
	p-PKA substrates	0.813507	0.872293	1.16038	0.957088	0.946867	1.24986	1.48984	1.40379	1.42268	1.51052	1.11889	1.30392
	Ucp1	0.868309	1.13662	1.33706	1.13069	0.50928	1.01804	2.91687	2.26066	1.38469	2.38443	1.14276	2.12149
	Total OXPHOS	1.02535	1.06533	0.947593	0.709083	1.019	1.23364	1.42555	1.40116	1.49579	1.39475	1.36413	1.40563

## Sheet: Fig. 8
Fig. 8b-qPCR analysis of C3H10T1/2-derived adipocytes treated with control IgG or Musclin Ab
	Gene name	IgG+Vehicle	IgG+Vehicle	IgG+Vehicle	IgG+Musclin	IgG+Musclin	IgG+Musclin	Musclin Ab+Musclin	Musclin Ab+Musclin	Musclin Ab+Musclin
	Atgl	1.01889	1.06216	0.924663	0.874785	0.856782	0.874785	1.12272	1.09202	1.06955
	Hsl	1.0519	0.981459	0.967947	0.860353	0.775393	0.848508	1.13524	1.03742	1.01607
	Mgll	0.993093	0.993093	1.01396	0.726986	0.673617	0.726986	1.03527	1.09429	1
	Acat1	1	0.926588	1.07923	0.823591	0.790041	0.864537	1.08147	1.00208	0.99516
	Aldoa	1.05702	1.04972	0.90125	0.61132	0.80107	0.773783	1.02101	0.946058	0.920188
	Pgk1	0.913832	1.02811	1.07177	0.602904	0.650671	0.503478	0.946058	0.90125	0.852635
	Ldha	0.946058	1	1.05702	0.852635	0.846745	0.846745	1.04247	0.972655	1.02101
	Pdhb	1.02811	0.993093	0.97942	0.80107	0.858565	0.870551	0.939523	0.959264	1.01396
	Pgc1α	1.11729	1.14076	0.784584	0.594603	0.521233	0.539614	0.823591	0.959264	0.80107
Fig. 8c-Body weight gain of chow diet-fed WT mice treated with Musclin Ab or saline
	Time (w)	Saline	Saline	Saline	Saline	Saline	Musclin Ab	Musclin Ab	Musclin Ab	Musclin Ab	Musclin Ab
	0.7	0	-0.5	-0.1	0.2	0.3	-0.4	-0.1	-0.3	-0.7	0
	1.9	-1	-0.1	0.9	0.4	-0.1	-1.2	-0.6	0	-0.9	-0.7
	2.4	-1	-0.1	0.7	1.2	0.4	-0.3	-0.2	0.8	-0.2	-0.2
	4.1	1	0.6	2	1.8	1.1	0.2	-0.3	0.2	0.2	-0.2
	6.9	2.2	1.1	2.2	2.3	2.6	0.4	1.4	0.8	0.2	1.1
	8.9	2.9	2.7	2.4	3	3.1	0.9	1.7	1.2	0.9	1.6
	11.1	4.3	4.2	4.1	4.4	4.3	2.3	3.1	1.4	3.3	2.4
	13.7	5.5	5.7	4.6	4.7	4.7	1.4	2.6	2.7	3.2	2.6
	16	6.9	6.7	6.5	4.9	6	2.1	5.1	2.9	4.9	3.7
	20.1	9	7.1	6.8	5.2	7.4	4	4.9	3.8	5.8	4.1
Fig. 8d-Weight of indicated tissues from chow diet-fed WT mice treated with Musclin Ab or saline
		Saline	Saline	Saline	Saline	Saline	Musclin-Ab	Musclin-Ab	Musclin-Ab	Musclin-Ab	Musclin-Ab
	iWAT	1.239	1.01	0.885	0.679	0.798	0.504	0.752	0.489	0.632	0.709
	eWAT	2.48	1.784	1.227	1.295	1.475	0.783	0.989	0.686	1.29	1.324
	BAT	0.161	0.146	0.236	0.121	0.152	0.107	0.17	0.138	0.138	0.129
Fig. 8e-Representative H&E staining images of iWAT from mice as indicated in (c) and the average adipocyte size analysis
	Right panel
	Saline	Musclin Ab
	2962.81	1558.94
	2531.51	1890.21
	2193.37	1690.16
	1775.5	1662.22
	2206.11	1730.49
Fig. 8f-immunoblots of total lysates of iWAT mice as indicated in (c) and quantification analysis of indicated protein levels
	Left panel
	Right-top panel				Right-bottom panel
	Saline	Musclin Ab			Saline	Musclin Ab
	1.16008	1.51215			0.933364	1.01357
	0.999812	1.70349			0.966868	1.73929
	0.781025	1.35074			0.604809	1.61995
	1.34937	1.61329			1.5003	2.06482
	0.70972	1.52649			0.994653	1.76621
Fig. 8g-Oxygen consumption rate of chow diet-fed mice treated with saline or Musclin Ab
	Time (h)	Saline	Saline	Saline	Saline	Saline	Musclin Ab	Musclin Ab	Musclin Ab	Musclin Ab	Musclin Ab	Musclin Ab
	0	7221.12	5012.68	5471.16	5074.56	6605.57	6169.22	5930.45	4408.35	5580.69	6316.74	4283.79
	0.5	5834.53	4894.52	4713.35	3968.59	5760.62	5940.26	5099.72	4052.94	4882.27	5511.82	4293.32
	1	3678.08	3148.03	3215.31	3228.52	4780.76	4394.09	3634.61	5250.99	3784.36	4895.72	4289.23
	1.5	3072.49	3483.48	3495.43	3535.27	4348.75	4450.69	4025.95	4949.86	3799.11	3401.64	3931.12
	2	3356.49	3376.19	3504.9	3591.67	3180.81	4442.97	4595.79	4491.06	3549.76	3793.08	6180.58
	2.5	3515.2	3296.06	3268.08	4921.87	3411.13	4206.29	4550.47	3831.94	5354.14	4307.18	5416.69
	3	4414.53	3423.72	4090.85	3251.9	4326.94	4210.15	3776.04	3736.31	4817.92	3675.92	4241.57
	3.5	3452.55	4984.16	3565.8	3829.65	4746.69	4241.02	4190.72	3821.6	4198.59	3582.2	4428.12
	4	3229.8	3501.13	3423.71	3140.48	3694.59	5095.14	4054.78	3848.74	3933.16	3565.66	4184.38
	4.5	3451.16	3315.07	3890.57	3129.47	3832.24	4292.47	3785.65	4948.57	3657.01	4155.57	4150.34
	5	3966.25	3207.79	3567.15	3289.04	3411.13	4250.02	4064.39	5032.58	4414.42	3638.71	4349.15
	5.5	3214.49	4224.99	3314.09	3170.74	4054.38	4104.67	4260.75	3802.22	3828.6	3507.77	3932.48
	6	3374.59	3368.04	3962.3	4549.09	5049.23	4091.81	4045.17	3578.63	3717.33	3280.35	4869.3
	6.5	3250.69	3397.92	3533.32	3499.51	3680.97	4235.87	3819.98	3486.87	3619.47	3664.9	4432.21
	7	3101.73	3190.13	3544.14	3073.07	3573.3	3945.16	4440.62	3464.9	3616.79	4770.29	4211.62
	7.5	3100.33	3181.98	3300.56	3070.32	3205.34	3820.39	3601.66	3716.92	3368.79	3675.92	3690.1
	8	3121.22	3617.93	3291.09	3100.59	3235.32	4749.12	3568.7	3490.75	3634.22	3423.7	5823.82
	8.5	3626.57	3222.73	3771.49	3297.3	3927.64	4174.13	4469.46	3732.43	4630.24	3430.59	4274.25
	9	4059.53	3255.32	3565.8	3320.68	4269.7	3844.83	4152.27	4460.05	3811.17	4297.54	4052.3
	9.5	3501.27	3893.62	4817.55	3294.55	3477.91	3711.05	4194.84	3440.35	3827.26	3729.68	3939.29
	10	3105.9	3373.47	3467.01	4260.21	3347.08	4189.57	3559.09	3720.8	4514.96	3911.61	4528.88
	10.5	2991.75	3033.95	3116.52	3350.94	3209.43	4039.07	3443.75	3696.24	3628.86	3540.85	4925.13
	11	2931.88	3074.69	3115.17	2935.52	4990.63	4669.37	4020.45	4916.26	3531	3484.34	4123.11
	11.5	3547.22	3055.68	3354.69	3880.55	3370.24	4048.07	3759.56	3887.52	4186.52	4238.27	4157.15
	12	3353.71	5225.89	4471.12	4020.86	4385.54	4405.67	4127.56	4245.51	4094.03	4158.33	5215.16
	12.5	3808.94	3381.62	5158.56	3652.2	6011.38	5526.06	6047.16	5649.05	6607.55	6216.13	7907.17
	13	6327.35	6850.16	6185.67	5060.81	6308.47	6915.29	6882.01	6094.92	7074.06	6852.9	6620.4
	13.5	7615.1	5448.62	5789.17	4417.03	6323.47	5816.77	6906.72	5506.88	6910.51	7174.05	7111.96
	14	6360.76	5860.12	7146.48	3484.38	5892.82	6111.34	7075.62	5634.83	7299.27	6654.43	7472.8
	14.5	7652.69	5826.17	4192.35	3908.06	6333.01	6007.15	7402.41	3940.5	7260.4	6189.94	7052.04
	15	6696.27	4834.77	5559.12	4803.57	6120.41	4246.16	6663.68	3943.09	5346.1	7134.08	7046.6
	15.5	6218.76	3028.52	4549.6	4591.73	6309.84	4970.37	7031.68	5027.41	6820.7	5622.08	7321.65
	16	7037.35	5722.95	4119.27	4754.05	5507.14	6358.31	7814.35	5051.96	6474.84	4774.43	5818.38
	16.5	6854.98	7135.36	6482.03	4516.07	3629.18	5415.44	6004.59	4286.87	5874.27	6431.14	4312.38
	17	6431.76	3905.84	3778.25	4820.08	3766.82	4966.51	4370.6	5589.6	4413.08	6770.21	5883.74
	17.5	4812.69	4515.62	5299.3	3990.6	3179.45	5798.76	4049.29	5029.99	3941.2	5706.16	7185.49
	18	3289.67	6482.12	4944.75	4924.62	6241.7	6225.82	3971.02	4567.31	4170.44	3482.96	7527.26
	18.5	4578.8	6316.43	3222.07	5027.79	5722.46	4489.28	5329.02	5129.51	6182.6	4639.35	7649.81
	19	5539.39	7082.39	4790.48	4040.12	4095.26	5156.88	6832.58	4639.69	5651.74	6344.31	7101.06
	19.5	5551.92	6498.42	5487.4	4433.54	3150.83	6140.92	5573.44	3773.79	4090	5717.18	7302.59
	20	3396.86	4311.91	4029.96	3950.7	3353.89	7324.34	4076.75	5508.18	3876.86	5025.28	6052.58
	20.5	4020.55	3459.03	3242.37	3847.53	3592.38	5120.87	4332.15	4032.26	4091.35	3828.91	4466.25
	21	5568.63	3339.52	3500.84	5172.23	5308.17	5174.89	6794.13	4063.28	4312.54	5741.99	4475.78
	21.5	5401.57	4176.1	4379.09	4130.91	3715.04	6223.25	6571.69	4577.65	4383.58	4089.41	4497.57
	22	3754.65	3422.36	4357.44	3192.75	4192.02	5005.1	3929.83	5098.49	5776.41	3485.72	6698.01
	22.5	3813.12	4899.95	3933.88	3328.93	5024.7	6086.9	3964.16	5305.27	5241.53	4119.74	6105.69
	23	5160.73	5832.96	5936.68	4859.97	5642.06	6054.74	5824.72	5708.5	4039.06	5462.2	5375.84
	23.5	5180.22	5001.81	5758.05	6745.91	6469.29	6564.13	6588.16	5062.3	6229.52	6243.7	5107.59
	24	3512.41	3244.45	5352.08	5194.24	6258.05	6264.41	5981.25	4285.57	5704.02	6811.55	4196.64
	24.5	5447.51	4673.16	4346.62	4539.46	6258.05	5450.17	4595.79	3484.29	4611.48	4801.99	4090.43
	25	3271.57	3232.23	4262.72	4020.86	4947.02	4355.5	3949.05	3799.63	3862.11	3499.5	4123.11
	25.5	3200.57	4483.02	2964.96	2758.06	3660.52	4338.78	3792.52	3878.47	3745.48	3630.44	3974.69
	26	3669.73	3454.96	3226.13	3012.55	3566.49	3914.29	4259.38	5592.18	4254.89	3125.98	4019.62
	26.5	3154.63	3236.31	3477.83	3018.05	4645.84	4174.13	3836.46	4516.91	4035.04	3525.69	4055.03
	27	3440.02	3138.52	4074.62	3009.8	4412.8	4975.51	3975.14	3966.35	3608.75	3383.72	4037.32
	27.5	3204.75	3814.85	3331.68	4018.11	3359.34	4154.84	3533	3692.36	3974.72	3416.8	4029.15
	28	4658.16	3602.99	5055.72	3271.16	3775	3813.96	4591.67	3579.93	3752.19	3666.28	4271.53
	28.5	3190.82	3133.09	4215.35	3035.93	3169.91	3961.89	3548.11	3445.52	3532.34	3314.81	4087.71
	29	3078.06	2913.08	3182.83	2822.72	3757.28	3923.3	3813.12	3471.37	3264.23	3186.63	3676.48
	29.5	2948.59	3176.55	3211.25	2826.84	4723.52	3965.75	3335.27	3243.9	3551.11	5157.6	4524.8
	30	2794.06	3700.77	3546.85	3048.31	3408.4	3721.34	3318.8	3136.64	4103.41	4246.54	4863.85
	30.5	3356.49	3300.14	3362.81	2968.53	3221.7	3852.55	3715.62	5019.65	4051.13	3454.02	4202.09
	31	3094.76	3081.48	3330.33	3630.19	3213.52	3963.17	4544.98	4330.81	3413.03	3328.59	3828.99
	31.5	2991.75	3076.05	3138.17	2931.39	3311.64	3734.21	3519.27	3450.69	3423.75	3363.05	3827.63
	32	2848.35	3904.48	3410.17	2947.9	3210.79	4517.58	3416.29	3335.66	3323.21	3080.5	3570.28
	32.5	3941.2	3218.65	3952.82	3378.46	3073.15	3696.9	3432.77	3324.03	4266.96	3556.01	3573
	33	2975.04	3080.13	3403.41	3989.22	5295.9	3682.75	3210.32	3342.13	3626.18	3372.7	3555.3
	33.5	2954.16	3612.49	3029.91	2814.46	3363.43	3542.54	3296.83	3230.98	3293.72	4796.48	3212.16
	34	2972.25	3176.55	3369.58	2744.31	3054.07	3416.48	2201.09	5484.91	3422.41	4380.23	4745.39
	34.5	2958.33	2982.34	4399.39	4555.96	4734.42	3964.46	4174.24	3701.41	4111.45	3374.08	4358.68
	35	3673.9	3168.4	4120.63	3983.72	4129.33	4180.56	4133.05	3243.9	4583.33	3239	4463.52
	35.5	2582.45	2976.91	3879.75	3573.79	4121.16	4003.05	3932.58	3788	4370.18	4490.5	3950.18
	36	4272.53	3054.32	3506.25	4165.3	5053.32	4381.23	3862.55	4178.3	4481.44	3970.88	4434.93
	36.5	3405.22	4093.25	4813.49	3914.94	6142.21	6188.52	5132.67	5515.93	6464.11	6071.41	5800.68
	37	6261.92	5952.47	6153.2	4429.41	6147.66	6965.46	5930.45	5172.15	7280.5	6642.02	6877.75
	37.5	6732.47	6545.95	5597.01	4817.33	6673.71	6510.1	5640.72	4188.64	7312.68	8079.59	8287.07
	38	7424.37	6608.42	4996.17	4081.38	5256.38	6259.27	5026.94	3926.29	6767.07	7408.36	7177.32
	38.5	6939.9	5099.59	6246.57	3898.43	5334.06	7185.42	3995.74	5490.08	7218.84	7252.61	7034.34
	39	7868.47	3089.63	3966.36	4626.12	5353.14	4238.45	4816.86	4135.66	7280.5	5491.14	6004.93
	39.5	4425.67	4094.61	3782.31	3478.87	5802.87	4280.9	4455.73	3745.35	4473.4	5233.4	4625.56
	40	6060.06	6157.54	4866.26	4103.39	5781.06	4966.51	5838.45	5574.09	4009.57	6050.73	5185.21
	40.5	7016.47	4671.8	6526.69	4943.88	4594.05	5855.36	5865.91	6451.62	5233.49	6636.51	7632.11
	41	6442.9	3309.64	4425.1	4601.36	5811.05	6431.63	4299.2	3918.53	6422.55	6846.01	7047.96
	41.5	7061.02	6372.11	7139.71	4212.07	3659.16	5068.13	4517.52	6127.23	4744.19	6188.56	7406.07
	42	6323.18	7161.16	4993.47	4100.64	5797.42	4481.56	4233.29	7056.46	4728.1	6380.15	7856.78
	42.5	5781.63	6579.9	3653.76	3869.54	3626.45	5662.41	6437.12	4171.84	4855.46	3944.69	4372.29
	43	5079.98	6130.38	4212.65	4410.15	3657.8	6663.17	5294.7	6650.65	5037.77	3958.48	4952.36
	43.5	4097.12	3672.25	5227.58	5114.45	3342.99	5551.79	4024.57	4351.48	5024.37	4183.14	4656.88
	44	3974.61	3877.32	3802.61	4824.2	3914.01	4293.76	4053.41	4130.49	4372.86	6032.82	7263.1
	44.5	3362.06	6141.24	3885.16	4425.28	4636.3	4899.62	6216.05	4471.68	4052.47	6927.33	6258.19
	45	5201.1	4201.9	4086.79	3584.8	5402.2	6160.22	5333.14	6252.59	4307.17	5229.27	5403.07
	45.5	5100.86	3552.74	3840.5	3731.98	3945.35	4989.66	4477.7	4911.09	6875.66	4245.16	5413.96
	46	3460.9	4310.55	4101.68	4227.2	3807.71	6140.92	4513.4	4142.12	7401.15	4020.5	4193.92
	46.5	3513.8	4899.95	6155.9	4696.27	5881.91	6795.66	5857.67	4621.59	5419.83	4484.99	6017.18
	47	5169.08	5638.75	6105.83	5169.48	5718.38	6376.32	6761.17	6615.76	4886.29	5331.26	6834.18
	47.5	5430.8	4287.46	3810.73	5183.23	6398.42	4489.28	4587.55	5934.67	6683.96	5539.38	5396.26
	48	5954.25	5846.54	6076.06	4821.45	6819.53	6004.57	4480.45	4497.53	6112.89	6008.01	4621.48
	48.5	4052.57	4887.73	5124.73	4436.29	5702.02	5693.28	5801.37	3755.69	4524.34	5225.13	4421.31
	49	3122.61	3103.21	3592.86	4862.72	5383.12	4446.83	4477.7	5177.32	4346.05	4545.63	4202.09
	49.5	3484.57	3142.6	3502.19	4491.31	3762.73	4129.11	3818.61	4718.52	4065.87	3762.76	4218.43
	50	3220.06	3397.92	3292.44	3242.27	3919.46	4385.09	3968.28	3784.12	4090	3795.84	4507.1
	50.5	3224.24	4378.45	3561.74	3500.88	4872.07	4316.91	3913.35	3850.04	4697.27	4108.71	4516.63
	51	4481.35	4025.35	3422.35	3040.06	3565.13	4830.16	4212.69	3914.66	4756.26	3817.89	5151.16
	51.5	4303.16	3291.99	3785.02	4119.9	3635.99	4069.94	3896.88	3697.53	4006.89	4497.39	4316.47
	52	3479	3195.56	3691.65	3627.44	3890.84	4495.71	4174.24	3617.41	4411.74	4347.16	4264.72
	52.5	3343.96	4108.19	3705.18	3650.82	5462.17	4093.09	4476.33	3976.69	3927.8	3587.71	4439.01
	53	3976	3062.47	3540.08	3261.53	3879.94	3793.38	3751.33	3582.51	3636.9	3037.77	3873.93
	53.5	3575.06	3463.11	4135.51	3403.22	3705.5	3959.31	3935.32	4829.67	4572.6	3795.84	4065.92
	54	3229.8	3199.64	3553.62	4012.6	3715.04	4544.59	3670.31	4329.51	4262.94	3667.65	4042.77
	54.5	3229.8	3218.65	3320.86	3148.73	3731.39	3991.47	3430.02	3461.03	3823.24	3455.4	4274.25
	55	2856.71	3960.16	3326.27	2945.14	3363.43	3999.19	3302.32	3466.2	3824.58	3427.83	4268.81
	55.5	2969.47	3172.48	4303.31	2953.4	3505.16	3893.71	3320.17	3568.3	4178.48	3427.83	4059.11
	56	2840	3206.43	3530.61	3282.16	3402.95	4319.49	3561.84	3581.22	3953.27	3543.61	4290.59
	56.5	3685.04	3202.35	3052.92	4412.9	4997.45	4084.09	3574.2	3461.03	4150.33	4038.42	5027.25
	57	2840	3241.74	3312.74	3022.18	3183.54	3599.14	3328.41	4041.31	3939.86	4253.43	4114.94
	57.5	2826.08	2917.16	3167.94	3081.33	3227.15	4370.94	4378.84	4209.32	3931.82	3391.99	4019.62
	58	3193.61	3050.25	3894.63	4034.61	3205.34	3991.47	3894.13	3517.89	3947.91	3197.65	3620.66
	58.5	2838.61	3192.85	3487.31	3251.9	3424.76	3860.27	3506.91	3311.11	4118.16	5524.22	3658.78
	59	2835.82	2937.53	3155.76	2814.46	5013.8	3835.83	3364.11	3785.42	3777.66	3505.01	5083.08
	59.5	3211.71	3275.69	3845.92	4121.28	3393.41	4129.11	3476.7	3440.35	3792.4	3611.14	4094.51
	60	3445.59	3148.03	4031.31	3015.3	4513.65	4202.43	4047.92	4347.61	4130.22	5051.47	3947.46
	60.5	3317.51	3115.44	5335.84	3997.47	5665.23	6826.54	5059.9	5755.02	6772.44	6643.4	8127.75
	61	6248	5955.18	4986.7	5439.09	5643.42	6558.98	6768.04	5784.75	7689.37	7077.57	7015.28
	61.5	6810.43	7003.62	4729.58	3931.44	6570.14	7454.26	5083.24	4653.9	7351.55	6970.06	8401.45
	62	6796.51	6965.6	6787.87	4672.89	4085.72	5102.86	5551.47	4982.17	8205.48	7267.77	7471.43
	62.5	6154.73	6427.8	4025.9	4660.51	5930.97	5686.85	4613.64	4952.45	6612.91	6074.16	7429.22
	63	6435.94	5436.4	3940.64	3514.64	6382.07	6731.35	5485.56	4202.86	8015.12	4329.24	7879.93
	63.5	5893	3120.87	4134.16	3700.34	5613.44	5438.59	6110.32	3968.94	4662.42	4326.48	5838.8
	64	4042.82	3361.25	5847.36	4450.04	4182.48	4313.05	4031.44	6420.6	4270.98	5824.69	5408.52
	64.5	5252.61	4140.79	5251.94	5344.18	5009.71	5102.86	4369.22	4735.33	6872.98	5604.16	4620.12
	65	5622.92	3904.48	6376.48	4334.49	6229.43	5547.93	4875.9	4705.6	6874.32	6932.84	5889.18
	65.5	6391.39	3347.67	4818.9	5356.56	3841.78	5897.81	6206.44	5946.3	4842.05	6694.4	8568.93
	66	5504.59	6156.18	4008.31	4469.3	4952.47	4870.03	8294.93	5932.08	5167.8	6311.23	6954
	66.5	4445.16	6528.29	4241.06	4601.36	5398.11	4502.14	5278.22	5932.08	4045.77	5737.86	8272.09
	67	3378.76	6642.37	4472.47	4218.94	5028.79	4867.46	4282.72	4825.79	4256.23	3595.98	5558.3
	67.5	3360.67	6626.08	5395.38	5557.4	3765.46	6340.3	3813.12	4964.08	7257.71	3361.67	4376.38
	68	6686.53	4956.99	4454.88	4410.15	3191.71	5675.27	3802.13	3966.35	4886.29	4421.58	4586.07
	68.5	3868.8	3052.97	3201.77	3793.89	3697.32	4395.38	4076.75	3866.84	4047.11	7056.89	4700.45
	69	3408	2983.7	4050.26	2960.28	3347.08	4265.46	5994.98	3663.93	4065.87	6293.31	5635.92
	69.5	3126.78	4296.97	5724.22	3184.5	3501.07	4655.22	5963.4	3975.4	4090	3306.54	8333.37
	70	6135.24	3662.74	4537.42	3214.76	4854.35	5708.72	4072.63	4734.03	4498.87	3589.09	5992.67
	70.5	5895.78	3306.93	3495.43	3183.12	4955.2	5928.68	4027.32	4717.23	6649.11	5157.6	5428.94
	71	4002.45	5646.9	4908.21	4126.78	5687.03	4530.44	5323.53	5389.28	4870.2	6693.02	4372.29
	71.5	3136.53	3871.89	6081.47	5080.06	6939.46	6103.62	4858.05	5615.44	6446.68	5579.35	5875.57
Fig. 8h-Average of oxygen consumption rate of saline or Musclin Ab-treated mice at day time or night time during the 3 days of metabolic monitoring
		Saline	Saline	Saline	Saline	Saline	Musclin Ab	Musclin Ab	Musclin Ab	Musclin Ab	Musclin Ab	Musclin Ab
	Light	3483.51	3491.57	3713.71	3547.18	4068.38	4273.89	3956.47	3940.09	4064.18	3938.57	4265.25
	Dark	5252.69	4940.56	4820.1	4326.41	5013.88	5578.42	5296.2	4961.66	5584.4	5582.13	6223.94
Fig. 8i-Average of energy expenditure of saline or Musclin Ab-treated mice at day time or night time during the 3 days of metabolic monitoring
		Saline	Saline	Saline	Saline	Saline	Musclin Ab	Musclin Ab	Musclin Ab	Musclin Ab	Musclin Ab	Musclin Ab
	Light	16.7689	16.918	18.0079	17.1102	19.7342	20.6695	19.2461	19.0438	19.6731	19.1133	20.4226
	Dark	25.8242	24.4474	23.7643	21.406	24.8326	27.7313	26.2838	24.5012	27.5991	27.6408	30.7671
Fig. 8j-Core body temperature of HFD-fed mice treated with Musclin Ab or saline during acute cold exposure
	Time (h)	Saline	Saline	Saline	Saline	Saline	Saline	Saline	Saline	Musclin Ab	Musclin Ab	Musclin Ab	Musclin Ab	Musclin Ab	Musclin Ab	Musclin Ab	Musclin Ab
	0	35.3	35.9	35.9	35.8	36.1	35.5	35.8	36.3	35.5	35.9	35.4	35.6	36.1	36.1	36.2	35.9
	1	32.8	32.3	32.7	32.7	32.8	32.6	32.4	32.5	33	33.2	32.7	32.8	33.3	32.9	32.7	32.9
	2	31.7	32	32.1	32.2	32.3	32.2	32.3	32.3	32.4	32.9	32.1	32.5	32.7	32.8	32.7	32.5
	3	31.8	31.1	31.9	31.8	32	31.9	32.1	32.3	32.2	32.8	32.2	32.3	32.2	32.6	32.7	32.5
	4	31.3	30.5	31.6	31.5	31.8	31.7	31.6	32.2	32.1	32	32	32	32.3	32.4	32.6	32.4
Fig. 8k-Blood glucose of HFD-fed mice treated with Musclin Ab or saline
	Saline	Musclin Ab
	106	126
	115	103
	119	88
	103	90
	108	108
	117	99
	146	108
	130	113
	131
Fig. 8l-Glucose tolerance test of HFD-fed mice treated with Musclin Ab or saline
	Left panel																		Right panel
	Time (min)	Saline	Saline	Saline	Saline	Saline	Saline	Saline	Saline	Musclin Ab	Musclin Ab	Musclin Ab	Musclin Ab	Musclin Ab	Musclin Ab	Musclin Ab	Musclin Ab		Saline	MusclinAb
	0	115	115	131	108	135	137	139	126	112	110	103	97	104	108	122	122		48735	44253
	15	437	533	405	562	571	488	488	455	455	376	418	410	466	445	454	446		48843	43403
	30	493	554	517	538	497	448	439	536	418	464	466	416	450	490	436	477		48087	41904
	60	470	430	470	522	425	432	441	630	427	394	401	349	319	428	441	430		55418	39245
	120	302	272	275	353	274	245	301	389	266	292	211	243	176	286	389	326		48074	37530
																			45212	46359
																			47102	49032
																			59859	47480

## Sheet: Supplementary Fig. 2
Supplementary Fig. 2a-Food intake of chow diet-fed MCK-Musclin and control mice
	WT	MCK-Musclin
	3.61	3.67
	3.56	3.54
	3.31	3.69
	3.3	3.47
	2.91	3.21
	2.67	3.24
Supplementary Fig. 2b-Running performance of chow diet-fed MCK-Musclin and control mice before exhaustion
	Left panel			Right panel
	WT	MCK-Musclin		WT	MCK-Musclin
	1265.7	1329.3		96.9833	100.517
	1662	1515		119	110.833
	1734	1735.5		123	123.083
	1419	1548		105.5	112.667
	1044	1288.5		84.6667	98.25
	1248	1086		96	87
Supplementary Fig. 2c-tissue weight of MCK-Musclin and control mice fed with chow diet
		WT	WT	WT	WT	WT	MCK-Musclin	MCK-Musclin	MCK-Musclin	MCK-Musclin	MCK-Musclin	MCK-Musclin	MCK-Musclin
	eWAT	1.136	0.838	0.818	0.911	1.109	1.494	2.029	0.946	2.175	0.987	1.178	0.891
	Liver	1.376	1.306	1.144	1.316	1.39	1.524	1.625	1.184	1.58	1.322	1.533	1.239
	Quad	0.433	0.345	0.359	0.34	0.397	0.413	0.419	0.393	0.401	0.381	0.417	0.374
	Gast	0.299	0.242	0.285	0.28	0.295	0.304	0.302	0.27	0.299	0.297	0.308	0.269

[truncated: 7 more sheets: Supplementary Fig. 3, Suppl. Fig. 3b Heatmap data, Supplementary Fig. 4, Supplementary Fig. 5, Supplementary Fig. 6, Supplementary Fig. 7, Supplementary Fig. 8]
